# Supplementary material for: Differential integrative omic analysis for mechanism insights and biomarker discovery of abnormal Savda syndrome and its unique Munziq prescription
Source: Sci Rep. 2016 Jun 14;6:27831. doi: 10.1038/srep27831 (PMC4906522; doi:10.1038/srep27831)
Supplement: Supplementary Tables [file srep27831-s2.xlsx]

## Sheet: Sheet1
	Differential integrative omic analysis for mechanism insights and biomarker discovery of Abnormal Savda syndrome and its unique Munziq prescription Xia Guo1, Iskandar BAKRI2, Abulizi Abudula2, Kalbinur Arken3, Mahmut Mijit3, Halmurat Upur4* 1. Xinjiang Key Laboratory of Molecular Biology and Endemic Diseases, Xinjiang Medical University, Urumqi 830011,PR China; 2. Department of Biochemistry and M…
		Table S1
Accession	Description	Score	Coverage	# Proteins	# Unique Peptides	# Peptides	# PSMs	# AAs	MW [kDa]	calc. pI	D/DG
P02651	Apolipoprotein A-IV OS=Rattus norvegicus GN=Apoa4 PE=2 SV=2 - [APOA4_RAT]	1521.49	0.8363	2	37	37	328	391	44.4	5.22	2.044
P01835	Ig kappa chain C region, B allele OS=Rattus norvegicus PE=1 SV=1 - [KACB_RAT]	501.33	0.8113	1	3	7	447	106	11.6	5.16	0.808
P02770	Serum albumin OS=Rattus norvegicus GN=Alb PE=1 SV=2 - [ALBU_RAT]	2124.13	0.8059	1	51	51	854	608	68.7	6.48	1.33
P02401	60S acidic ribosomal protein P2 OS=Rattus norvegicus GN=Rplp2 PE=1 SV=2 - [RLA2_RAT]	308.28	0.7565	1	7	7	22	115	11.7	4.54	0.482
P20767	Ig lambda-2 chain C region OS=Rattus norvegicus PE=4 SV=1 - [LAC2_RAT]	272.45	0.75	1	6	6	112	104	11.3	5.99	0.591
P06759	Apolipoprotein C-III OS=Rattus norvegicus GN=Apoc3 PE=2 SV=2 - [APOC3_RAT]	192.66	0.7327	1	6	6	55	101	11.1	4.77	5.387
P18420	Proteasome subunit alpha type-1 OS=Rattus norvegicus GN=Psma1 PE=1 SV=2 - [PSA1_RAT]	667.57	0.6692	1	15	15	53	263	29.5	6.61	0.696
P19944	60S acidic ribosomal protein P1 OS=Rattus norvegicus GN=Rplp1 PE=3 SV=1 - [RLA1_RAT]	122.32	0.6667	1	3	3	9	114	11.5	4.32	0.328
P69897	Tubulin beta-5 chain OS=Rattus norvegicus GN=Tubb5 PE=1 SV=1 - [TBB5_RAT]	916.15	0.6644	1	3	21	130	444	49.6	4.89	1.366
P85108	Tubulin beta-2A chain OS=Rattus norvegicus GN=Tubb2a PE=1 SV=1 - [TBB2A_RAT]	859.17	0.6539	2	5	22	113	445	49.9	4.89	1.202
Q6P9T8	Tubulin beta-4B chain OS=Rattus norvegicus GN=Tubb4b PE=1 SV=1 - [TBB4B_RAT]	866.21	0.6427	1	2	21	123	445	49.8	4.89	1.201
P05544	Serine protease inhibitor A3L OS=Rattus norvegicus GN=Serpina3l PE=1 SV=3 - [SPA3L_RAT]	1369.74	0.6295	2	23	29	302	413	46.2	5.67	2.594
P55159	Serum paraoxonase/arylesterase 1 OS=Rattus norvegicus GN=Pon1 PE=1 SV=3 - [PON1_RAT]	679.18	0.6141	1	16	16	134	355	39.3	5.22	2.152
P45592	Cofilin-1 OS=Rattus norvegicus GN=Cfl1 PE=1 SV=3 - [COF1_RAT]	267.75	0.6024	1	7	8	21	166	18.5	8.09	1.57
Q5XIF6	Tubulin alpha-4A chain OS=Rattus norvegicus GN=Tuba4a PE=2 SV=1 - [TBA4A_RAT]	1018.38	0.5982	1	6	21	164	448	49.9	5.06	1.424
P04638	Apolipoprotein A-II OS=Rattus norvegicus GN=Apoa2 PE=2 SV=1 - [APOA2_RAT]	287.39	0.5882	1	6	6	83	102	11.4	6.65	2.957
P17220	Proteasome subunit alpha type-2 OS=Rattus norvegicus GN=Psma2 PE=1 SV=3 - [PSA2_RAT]	534.85	0.5726	1	11	11	59	234	25.9	7.43	0.731
Q62636	Ras-related protein Rap-1b OS=Rattus norvegicus GN=Rap1b PE=2 SV=2 - [RAP1B_RAT]	405.15	0.5707	1	4	10	57	184	20.8	5.78	1.416
P18292	Prothrombin OS=Rattus norvegicus GN=F2 PE=1 SV=1 - [THRB_RAT]	1612.35	0.5462	2	34	34	562	617	70.4	6.71	1.499
P62260	14-3-3 protein epsilon OS=Rattus norvegicus GN=Ywhae PE=1 SV=1 - [1433E_RAT]	641.97	0.5451	1	12	14	50	255	29.2	4.74	0.699
Q6AYZ1	Tubulin alpha-1C chain OS=Rattus norvegicus GN=Tuba1c PE=1 SV=1 - [TBA1C_RAT]	959.09	0.5434	1	5	20	141	449	49.9	5.1	1.349
Q63313	Lipopolysaccharide-binding protein OS=Rattus norvegicus GN=Lbp PE=2 SV=1 - [LBP_RAT]	878.5	0.5405	1	20	20	158	481	53.6	8.91	0.483
P09495	Tropomyosin alpha-4 chain OS=Rattus norvegicus GN=Tpm4 PE=1 SV=3 - [TPM4_RAT]	752.73	0.5323	1	11	20	120	248	28.5	4.69	1.418
P05545	Serine protease inhibitor A3K OS=Rattus norvegicus GN=Serpina3k PE=1 SV=3 - [SPA3K_RAT]	911.66	0.524	1	14	20	137	416	46.5	5.44	1.899
P08932	T-kininogen 2 OS=Rattus norvegicus PE=1 SV=2 - [KNT2_RAT]	699.6	0.5209	1	6	20	112	430	47.7	6.35	0.729
P40307	Proteasome subunit beta type-2 OS=Rattus norvegicus GN=Psmb2 PE=1 SV=1 - [PSB2_RAT]	251.93	0.5174	1	10	10	22	201	22.9	7.44	0.715
Q9Z1P2	Alpha-actinin-1 OS=Rattus norvegicus GN=Actn1 PE=1 SV=1 - [ACTN1_RAT]	1767.48	0.5112	1	26	40	145	892	102.9	5.38	1.304
P02767	Transthyretin OS=Rattus norvegicus GN=Ttr PE=1 SV=1 - [TTHY_RAT]	209.98	0.5102	1	6	6	26	147	15.7	6.16	1.591
P14423	Phospholipase A2, membrane associated OS=Rattus norvegicus GN=Pla2g2a PE=1 SV=2 - [PA2GA_RAT]	313.85	0.5068	1	9	9	69	146	16.3	8.94	1.925
P63102	14-3-3 protein zeta/delta OS=Rattus norvegicus GN=Ywhaz PE=1 SV=1 - [1433Z_RAT]	632.69	0.498	1	11	13	56	245	27.8	4.79	0.825
Q4KM33	Pleckstrin OS=Rattus norvegicus GN=Plek PE=2 SV=1 - [PLEK_RAT]	406.26	0.4971	1	14	14	21	350	40	8.32	1.2
P84083	ADP-ribosylation factor 5 OS=Rattus norvegicus GN=Arf5 PE=1 SV=2 - [ARF5_RAT]	249.85	0.4944	1	3	7	16	180	20.5	6.79	1.445
P14480	Fibrinogen beta chain OS=Rattus norvegicus GN=Fgb PE=1 SV=4 - [FIBB_RAT]	671.88	0.4885	2	20	20	75	479	54.2	7.78	0.558
P61983	14-3-3 protein gamma OS=Rattus norvegicus GN=Ywhag PE=1 SV=2 - [1433G_RAT]	539.35	0.4858	1	7	12	45	247	28.3	4.89	0.638
P62804	Histone H4 OS=Rattus norvegicus GN=Hist1h4b PE=1 SV=2 - [H4_RAT]	214.42	0.4854	1	6	6	14	103	11.4	11.36	0.309
P48004	Proteasome subunit alpha type-7 OS=Rattus norvegicus GN=Psma7 PE=1 SV=1 - [PSA7_RAT]	427.97	0.4803	1	11	11	42	254	28.3	8.68	0.72
P06765	Platelet factor 4 OS=Rattus norvegicus GN=Pf4 PE=1 SV=1 - [PLF4_RAT]	266.52	0.4762	1	6	6	228	105	11.3	9.5	1.877
Q9QUH3	Apolipoprotein A-V OS=Rattus norvegicus GN=Apoa5 PE=2 SV=1 - [APOA5_RAT]	414.4	0.4741	1	13	13	25	367	41.4	6.48	1.526
P28073	Proteasome subunit beta type-6 OS=Rattus norvegicus GN=Psmb6 PE=1 SV=3 - [PSB6_RAT]	243.56	0.4706	1	7	7	20	238	25.3	5	0.686
P48032	Metalloproteinase inhibitor 3 OS=Rattus norvegicus GN=Timp3 PE=2 SV=1 - [TIMP3_RAT]	368.92	0.4692	1	10	10	121	211	24.2	8.84	1.836
P63039	60 kDa heat shock protein, mitochondrial OS=Rattus norvegicus GN=Hspd1 PE=1 SV=1 - [CH60_RAT]	899.21	0.4677	1	20	20	71	573	60.9	6.18	0.45
P06761	78 kDa glucose-regulated protein OS=Rattus norvegicus GN=Hspa5 PE=1 SV=1 - [GRP78_RAT]	813.61	0.4633	2	24	26	44	654	72.3	5.16	0.816
P34058	Heat shock protein HSP 90-beta OS=Rattus norvegicus GN=Hsp90ab1 PE=1 SV=4 - [HS90B_RAT]	1002.95	0.4613	2	17	32	79	724	83.2	5.03	0.599
Q63610	Tropomyosin alpha-3 chain OS=Rattus norvegicus GN=Tpm3 PE=1 SV=2 - [TPM3_RAT]	648.76	0.4556	1	9	16	77	248	29	4.78	1.303
P16296	Coagulation factor IX (Fragment) OS=Rattus norvegicus GN=F9 PE=2 SV=1 - [FA9_RAT]	327.47	0.4539	1	7	8	65	282	31.4	6.3	1.305
P34064	Proteasome subunit alpha type-5 OS=Rattus norvegicus GN=Psma5 PE=2 SV=1 - [PSA5_RAT]	310.15	0.4523	1	8	8	30	241	26.4	4.86	0.757
A9UMV8	Histone H2A.J OS=Rattus norvegicus GN=H2afj PE=2 SV=1 - [H2AJ_RAT]	164.55	0.4419	8	3	3	9	129	14	11.05	0.489
P02773	Alpha-fetoprotein OS=Rattus norvegicus GN=Afp PE=2 SV=1 - [FETA_RAT]	788.53	0.4386	1	20	20	49	611	68.3	6.13	0.637
P02680	Fibrinogen gamma chain OS=Rattus norvegicus GN=Fgg PE=1 SV=3 - [FIBG_RAT]	627.1	0.4382	1	18	18	78	445	50.6	5.96	0.534
P01048	T-kininogen 1 OS=Rattus norvegicus GN=Map1 PE=1 SV=2 - [KNT1_RAT]	607.42	0.4372	1	6	16	71	430	47.7	6.52	0.716
Q63083	Nucleobindin-1 OS=Rattus norvegicus GN=Nucb1 PE=1 SV=1 - [NUCB1_RAT]	603.08	0.4357	1	17	17	62	459	53.5	5.12	0.769
O55004	Ribonuclease 4 OS=Rattus norvegicus GN=Rnase4 PE=1 SV=1 - [RNAS4_RAT]	253.34	0.4354	1	5	5	18	147	16.9	8.51	1.262
P40112	Proteasome subunit beta type-3 OS=Rattus norvegicus GN=Psmb3 PE=1 SV=1 - [PSB3_RAT]	355.44	0.4341	1	8	8	41	205	22.9	6.55	0.714
P21670	Proteasome subunit alpha type-4 OS=Rattus norvegicus GN=Psma4 PE=1 SV=1 - [PSA4_RAT]	400.95	0.433	1	10	10	40	261	29.5	7.72	0.643
P19939	Apolipoprotein C-I OS=Rattus norvegicus GN=Apoc1 PE=2 SV=1 - [APOC1_RAT]	257.99	0.4318	1	8	8	96	88	9.9	9.09	2.184
P11980	Pyruvate kinase PKM OS=Rattus norvegicus GN=Pkm PE=1 SV=3 - [KPYM_RAT]	591.93	0.4313	1	15	17	49	531	57.8	7.06	1.342
P18421	Proteasome subunit beta type-1 OS=Rattus norvegicus GN=Psmb1 PE=1 SV=3 - [PSB1_RAT]	412.07	0.4292	1	9	9	36	240	26.5	7.36	0.718
Q64119	Myosin light polypeptide 6 OS=Rattus norvegicus GN=Myl6 PE=1 SV=3 - [MYL6_RAT]	202.07	0.4238	1	5	5	14	151	17	4.55	1.708
Q6AY56	Tubulin alpha-8 chain OS=Rattus norvegicus GN=Tuba8 PE=2 SV=1 - [TBA8_RAT]	712.82	0.4232	1	3	14	85	449	50	5.1	1.342
P55797	Apolipoprotein C-IV OS=Rattus norvegicus GN=Apoc4 PE=2 SV=2 - [APOC4_RAT]	197.94	0.4194	1	6	6	57	124	14.5	9.32	1.525
P05371	Clusterin OS=Rattus norvegicus GN=Clu PE=1 SV=2 - [CLUS_RAT]	1133.91	0.4094	1	21	21	500	447	51.3	5.71	0.803
P48199	C-reactive protein OS=Rattus norvegicus GN=Crp PE=1 SV=1 - [CRP_RAT]	294.46	0.4043	1	6	6	93	230	25.5	5	2.215
P82995	Heat shock protein HSP 90-alpha OS=Rattus norvegicus GN=Hsp90aa1 PE=1 SV=3 - [HS90A_RAT]	1085.84	0.4038	2	18	31	99	733	84.8	5.01	0.502
P23764	Glutathione peroxidase 3 OS=Rattus norvegicus GN=Gpx3 PE=2 SV=2 - [GPX3_RAT]	405.76	0.4027	2	10	10	257	226	25.4	8.12	1.693
P07092	Glia-derived nexin OS=Rattus norvegicus GN=Serpine2 PE=1 SV=1 - [GDN_RAT]	568.42	0.4005	1	15	15	56	397	44	9.69	1.753
P28075	Proteasome subunit beta type-5 OS=Rattus norvegicus GN=Psmb5 PE=1 SV=3 - [PSB5_RAT]	267.23	0.3916	1	6	6	7	263	28.6	7.02	0.702
P20059	Hemopexin OS=Rattus norvegicus GN=Hpx PE=1 SV=3 - [HEMO_RAT]	754.76	0.3891	1	19	19	89	460	51.3	7.65	1.316
P19945	60S acidic ribosomal protein P0 OS=Rattus norvegicus GN=Rplp0 PE=1 SV=2 - [RLA0_RAT]	411.96	0.388	1	9	9	18	317	34.2	6.25	0.355
Q811M5	Complement component C6 OS=Rattus norvegicus GN=C6 PE=2 SV=1 - [CO6_RAT]	1239.26	0.3865	1	30	30	150	934	105	6.87	1.272
P24090	Alpha-2-HS-glycoprotein OS=Rattus norvegicus GN=Ahsg PE=1 SV=2 - [FETUA_RAT]	448.65	0.3864	1	8	8	85	352	38	6.51	1.396
P18422	Proteasome subunit alpha type-3 OS=Rattus norvegicus GN=Psma3 PE=1 SV=3 - [PSA3_RAT]	412.82	0.3804	1	11	11	44	255	28.4	5.44	0.69
Q62894	Extracellular matrix protein 1 OS=Rattus norvegicus GN=Ecm1 PE=2 SV=2 - [ECM1_RAT]	594.06	0.3701	1	16	16	61	562	63.2	6.87	1.74
P60901	Proteasome subunit alpha type-6 OS=Rattus norvegicus GN=Psma6 PE=1 SV=1 - [PSA6_RAT]	357.76	0.3699	1	7	7	43	246	27.4	6.76	0.662
P85972	Vinculin OS=Rattus norvegicus GN=Vcl PE=1 SV=1 - [VINC_RAT]	1208.4	0.3687	1	30	30	62	1066	116.5	6.09	1.254
Q7TMA5	Apolipoprotein B-100 OS=Rattus norvegicus GN=Apob PE=1 SV=1 - [APOB_RAT]	5130.35	0.3645	1	149	149	440	4743	535.7	7.42	0.778
Q66HD0	Endoplasmin OS=Rattus norvegicus GN=Hsp90b1 PE=1 SV=2 - [ENPL_RAT]	901.55	0.3644	1	24	26	75	804	92.7	4.81	0.702
P09034	Argininosuccinate synthase OS=Rattus norvegicus GN=Ass1 PE=2 SV=1 - [ASSY_RAT]	360.02	0.3592	1	12	12	29	412	46.5	7.78	0.403
Q63207	Coagulation factor X OS=Rattus norvegicus GN=F10 PE=2 SV=1 - [FA10_RAT]	661.21	0.3589	1	16	17	130	482	54.2	5.4	1.507
O08619	Coagulation factor XIII A chain OS=Rattus norvegicus GN=F13a1 PE=2 SV=3 - [F13A_RAT]	887.62	0.3566	1	23	23	112	732	82.6	5.62	1.52
P58775	Tropomyosin beta chain OS=Rattus norvegicus GN=Tpm2 PE=2 SV=1 - [TPM2_RAT]	472.46	0.3521	1	1	14	77	284	32.8	4.7	1.366
P28064	Proteasome subunit beta type-8 OS=Rattus norvegicus GN=Psmb8 PE=1 SV=3 - [PSB8_RAT]	333.67	0.3514	1	7	7	18	276	30.5	7.42	0.744
Q64122	Myosin regulatory light polypeptide 9 OS=Rattus norvegicus GN=Myl9 PE=1 SV=2 - [MYL9_RAT]	194.83	0.3509	1	4	6	12	171	19.7	4.92	1.895
O88201	C-type lectin domain family 11 member A OS=Rattus norvegicus GN=Clec11a PE=2 SV=1 - [CLC11_RAT]	406.49	0.3476	1	12	12	35	328	36.4	5.44	1.205
P34067	Proteasome subunit beta type-4 OS=Rattus norvegicus GN=Psmb4 PE=1 SV=2 - [PSB4_RAT]	252.75	0.346	1	7	7	32	263	29.2	6.92	0.652
P97535	Phospholipase A1 member A OS=Rattus norvegicus GN=Pla1a PE=1 SV=1 - [PLA1A_RAT]	433.52	0.3443	1	11	11	44	456	50.2	7.97	1.28
Q8R2H5	Phosphatidylinositol-glycan-specific phospholipase D OS=Rattus norvegicus GN=Gpld1 PE=2 SV=1 - [PHLD_RAT]	753.52	0.344	1	21	21	57	843	93.7	6.65	1.436
P04785	Protein disulfide-isomerase OS=Rattus norvegicus GN=P4hb PE=1 SV=2 - [PDIA1_RAT]	608.19	0.3438	2	15	15	36	509	56.9	4.93	0.795
Q4QRB4	Tubulin beta-3 chain OS=Rattus norvegicus GN=Tubb3 PE=1 SV=1 - [TBB3_RAT]	563.49	0.3422	1	2	13	75	450	50.4	4.93	1.268
Q5M8C6	Fibrinogen-like protein 1 OS=Rattus norvegicus GN=Fgl1 PE=2 SV=1 - [FGL1_RAT]	381.99	0.3376	1	10	10	42	314	36.5	5.35	0.775
P62161	Calmodulin OS=Rattus norvegicus GN=Calm1 PE=1 SV=2 - [CALM_RAT]	175.05	0.3356	2	4	4	20	149	16.8	4.22	1.236
Q03626	Murinoglobulin-1 OS=Rattus norvegicus GN=Mug1 PE=2 SV=1 - [MUG1_RAT]	1678.8	0.3322	1	8	37	263	1487	165.2	6.01	1.569
P06399	Fibrinogen alpha chain OS=Rattus norvegicus GN=Fga PE=1 SV=3 - [FIBA_RAT]	947.43	0.3312	1	26	26	112	782	86.6	5.74	0.644
Q62812	Myosin-9 OS=Rattus norvegicus GN=Myh9 PE=1 SV=3 - [MYH9_RAT]	2103.18	0.3259	2	49	54	119	1961	226.2	5.6	1.722
P14046	Alpha-1-inhibitor 3 OS=Rattus norvegicus GN=A1i3 PE=1 SV=1 - [A1I3_RAT]	1596.93	0.325	1	9	38	259	1477	163.7	6.04	2.878
P07756	Carbamoyl-phosphate synthase [ammonia], mitochondrial OS=Rattus norvegicus GN=Cps1 PE=1 SV=1 - [CPSM_RAT]	1308.56	0.3187	1	39	39	87	1500	164.5	6.77	0.546
Q64537	Calpain small subunit 1 OS=Rattus norvegicus GN=Capns1 PE=1 SV=3 - [CPNS1_RAT]	225.26	0.3185	1	6	6	8	270	28.6	5.47	0.701
P31000	Vimentin OS=Rattus norvegicus GN=Vim PE=1 SV=2 - [VIME_RAT]	469.34	0.3155	2	13	13	21	466	53.7	5.12	0.815
P31721	Complement C1q subcomponent subunit B OS=Rattus norvegicus GN=C1qb PE=1 SV=2 - [C1QB_RAT]	296.23	0.3083	2	6	6	38	253	26.6	9	0.794
P20762	Ig gamma-2C chain C region OS=Rattus norvegicus PE=2 SV=1 - [IGG2C_RAT]	280.38	0.304	1	7	7	30	329	36.5	8.22	1.308
O35568	EGF-containing fibulin-like extracellular matrix protein 1 OS=Rattus norvegicus GN=Efemp1 PE=1 SV=1 - [FBLN3_RAT]	386.73	0.3002	1	9	9	27	493	54.6	5.11	1.459
P13832	Myosin regulatory light chain RLC-A OS=Rattus norvegicus GN=Rlc-a PE=2 SV=2 - [MRLCA_RAT]	151.89	0.2907	2	2	4	5	172	19.9	4.81	1.698
P20761	Ig gamma-2B chain C region OS=Rattus norvegicus GN=Igh-1a PE=1 SV=1 - [IGG2B_RAT]	292.37	0.2883	1	8	8	143	333	36.5	7.64	0.806
P07335	Creatine kinase B-type OS=Rattus norvegicus GN=Ckb PE=1 SV=2 - [KCRB_RAT]	330.38	0.2861	1	8	8	21	381	42.7	5.67	1.254
P14630	Apolipoprotein M OS=Rattus norvegicus GN=Apom PE=1 SV=2 - [APOM_RAT]	152.63	0.2842	1	4	4	47	190	21.5	6.09	1.46
P15978	Class I histocompatibility antigen, Non-RT1.A alpha-1 chain OS=Rattus norvegicus GN=RT1-Aw2 PE=1 SV=1 - [HA11_RAT]	223.42	0.279	1	5	7	19	319	36.5	5.12	0.604
Q3MIE4	Synaptic vesicle membrane protein VAT-1 homolog OS=Rattus norvegicus GN=Vat1 PE=1 SV=1 - [VAT1_RAT]	394.51	0.2772	1	8	8	13	404	43.1	6.62	0.773
P85411	Keratinocyte differentiation-associated protein OS=Rattus norvegicus GN=Krtdap PE=2 SV=1 - [KTDAP_RAT]	122.76	0.2755	1	2	2	5	98	10.8	6.52	1.609
O70199	UDP-glucose 6-dehydrogenase OS=Rattus norvegicus GN=Ugdh PE=2 SV=1 - [UGDH_RAT]	295.31	0.2718	1	9	9	21	493	54.9	7.55	0.451
P15083	Polymeric immunoglobulin receptor OS=Rattus norvegicus GN=Pigr PE=2 SV=1 - [PIGR_RAT]	969.08	0.2705	1	23	23	115	769	84.7	5.2	0.417
P55314	Complement component C8 beta chain OS=Rattus norvegicus GN=C8b PE=2 SV=2 - [CO8B_RAT]	660.58	0.2699	1	16	16	80	589	66.6	8.05	1.237
Q68FP1	Gelsolin OS=Rattus norvegicus GN=Gsn PE=1 SV=1 - [GELS_RAT]	536.75	0.2654	1	15	15	45	780	86	6.09	1.602
P11884	Aldehyde dehydrogenase, mitochondrial OS=Rattus norvegicus GN=Aldh2 PE=1 SV=1 - [ALDH2_RAT]	385.21	0.264	1	11	12	17	519	56.5	7.05	0.476
P07151	Beta-2-microglobulin OS=Rattus norvegicus GN=B2m PE=1 SV=1 - [B2MG_RAT]	97.72	0.2605	1	4	4	7	119	13.7	8	0.746
Q63678	Zinc-alpha-2-glycoprotein OS=Rattus norvegicus GN=Azgp1 PE=2 SV=1 - [ZA2G_RAT]	116.5	0.2601	1	5	5	7	296	34	6.24	1.241
Q8CFN2	Cell division control protein 42 homolog OS=Rattus norvegicus GN=Cdc42 PE=1 SV=2 - [CDC42_RAT]	124.87	0.2565	1	4	4	9	191	21.2	6.55	1.289
P17246	Transforming growth factor beta-1 OS=Rattus norvegicus GN=Tgfb1 PE=1 SV=1 - [TGFB1_RAT]	284.1	0.2564	1	9	9	25	390	44.3	8.53	1.73
Q6IE52	Murinoglobulin-2 OS=Rattus norvegicus GN=Mug2 PE=1 SV=1 - [MUG2_RAT]	1331.05	0.2555	1	2	31	219	1448	161.5	6.6	1.319
P36953	Afamin OS=Rattus norvegicus GN=Afm PE=3 SV=1 - [AFAM_RAT]	421.85	0.2533	1	12	12	26	608	69.3	6.21	1.316
P01883	Ig delta chain C region (Fragment) OS=Rattus norvegicus PE=2 SV=1 - [IGHD_RAT]	104.48	0.2475	1	3	3	6	202	22.4	8.66	1.204
P28077	Proteasome subunit beta type-9 OS=Rattus norvegicus GN=Psmb9 PE=1 SV=2 - [PSB9_RAT]	202.37	0.242	1	5	5	18	219	23.3	5.01	0.728
Q9JLJ3	4-trimethylaminobutyraldehyde dehydrogenase OS=Rattus norvegicus GN=Aldh9a1 PE=1 SV=1 - [AL9A1_RAT]	261.88	0.2348	1	9	9	16	494	53.6	6.92	0.615
Q63556	Serine protease inhibitor A3M (Fragment) OS=Rattus norvegicus GN=Serpina3m PE=2 SV=1 - [SPA3M_RAT]	305.38	0.2306	1	7	8	19	412	46.1	5.92	1.358
P14272	Plasma kallikrein OS=Rattus norvegicus GN=Klkb1 PE=1 SV=1 - [KLKB1_RAT]	372.1	0.2304	2	13	14	22	638	71.2	8.07	1.255
Q8R491	EH domain-containing protein 3 OS=Rattus norvegicus GN=Ehd3 PE=1 SV=2 - [EHD3_RAT]	323.49	0.2299	2	5	12	17	535	60.8	6.46	1.211
P68255	14-3-3 protein theta OS=Rattus norvegicus GN=Ywhaq PE=1 SV=1 - [1433T_RAT]	174.47	0.2286	1	2	5	20	245	27.8	4.78	0.741
P62963	Profilin-1 OS=Rattus norvegicus GN=Pfn1 PE=1 SV=2 - [PROF1_RAT]	59.01	0.2286	1	3	3	4	140	14.9	8.28	1.526
O70513	Galectin-3-binding protein OS=Rattus norvegicus GN=Lgals3bp PE=1 SV=2 - [LG3BP_RAT]	555.89	0.2282	1	12	12	32	574	63.7	5.35	0.824
Q9JHW0	Proteasome subunit beta type-7 OS=Rattus norvegicus GN=Psmb7 PE=1 SV=1 - [PSB7_RAT]	237.31	0.2274	1	6	6	22	277	29.9	7.97	0.581
P59996	Proprotein convertase subtilisin/kexin type 9 OS=Rattus norvegicus GN=Pcsk9 PE=1 SV=1 - [PCSK9_RAT]	525.44	0.2243	1	12	12	36	691	74.7	6.96	0.728
P10960	Sulfated glycoprotein 1 OS=Rattus norvegicus GN=Psap PE=1 SV=1 - [SAP_RAT]	344.77	0.2238	1	12	12	32	554	61.1	5.25	0.783
Q99PS8	Histidine-rich glycoprotein OS=Rattus norvegicus GN=Hrg PE=2 SV=1 - [HRG_RAT]	384.19	0.2229	1	12	12	43	525	59	7.84	1.435
P06238	Alpha-2-macroglobulin OS=Rattus norvegicus GN=A2m PE=2 SV=2 - [A2MG_RAT]	828.26	0.2215	1	22	23	49	1472	163.7	6.29	0.54
Q920G0	Src kinase-associated phosphoprotein 2 OS=Rattus norvegicus GN=Skap2 PE=2 SV=1 - [SKAP2_RAT]	329.99	0.2207	1	7	7	18	358	40.7	4.65	1.34
Q6RUV5	Ras-related C3 botulinum toxin substrate 1 OS=Rattus norvegicus GN=Rac1 PE=1 SV=1 - [RAC1_RAT]	103.1	0.2188	1	5	5	7	192	21.4	8.5	1.233
P35859	Insulin-like growth factor-binding protein complex acid labile subunit OS=Rattus norvegicus GN=Igfals PE=1 SV=1 - [ALS_RAT]	386.06	0.2172	1	10	10	33	603	66.8	6.52	1.874
P62630	Elongation factor 1-alpha 1 OS=Rattus norvegicus GN=Eef1a1 PE=1 SV=1 - [EF1A1_RAT]	217.59	0.2121	2	8	8	22	462	50.1	9.01	0.489
P62747	Rho-related GTP-binding protein RhoB OS=Rattus norvegicus GN=Rhob PE=1 SV=1 - [RHOB_RAT]	62.86	0.2092	1	1	2	2	196	22.1	5.24	1.447
Q71RP1	Heparanase OS=Rattus norvegicus GN=Hpse PE=2 SV=1 - [HPSE_RAT]	288.6	0.209	1	8	8	18	536	60.4	9.22	1.553
O35460	Angiopoietin-1 OS=Rattus norvegicus GN=Angpt1 PE=2 SV=2 - [ANGP1_RAT]	307.71	0.2052	1	9	9	23	497	57.4	6.54	2.419
Q99J82	Integrin-linked protein kinase OS=Rattus norvegicus GN=Ilk PE=2 SV=1 - [ILK_RAT]	295.07	0.2035	1	9	9	31	452	51.3	8.07	1.394
P05370	Glucose-6-phosphate 1-dehydrogenase OS=Rattus norvegicus GN=G6pdx PE=1 SV=3 - [G6PD_RAT]	242.02	0.2019	1	10	10	16	515	59.3	6.38	1.256
P54921	Alpha-soluble NSF attachment protein OS=Rattus norvegicus GN=Napa PE=1 SV=2 - [SNAA_RAT]	97.25	0.2	2	5	5	7	295	33.2	5.45	1.219
P06757	Alcohol dehydrogenase 1 OS=Rattus norvegicus GN=Adh1 PE=1 SV=3 - [ADH1_RAT]	218.73	0.1995	2	7	7	32	376	39.6	8.18	0.264
Q5M889	Apolipoprotein F OS=Rattus norvegicus GN=Apof PE=2 SV=1 - [APOF_RAT]	148.54	0.1981	1	5	5	10	308	33.8	7.88	1.326
P02793	Ferritin light chain 1 OS=Rattus norvegicus GN=Ftl1 PE=1 SV=3 - [FRIL1_RAT]	107.19	0.1967	1	3	3	4	183	20.7	6.43	1.221
Q9QX79	Fetuin-B OS=Rattus norvegicus GN=Fetub PE=2 SV=2 - [FETUB_RAT]	158.21	0.1931	1	5	5	18	378	41.5	7.09	1.611
P61589	Transforming protein RhoA OS=Rattus norvegicus GN=Rhoa PE=1 SV=1 - [RHOA_RAT]	103.38	0.1865	1	2	3	3	193	21.8	6.1	1.227
Q68FP2	Serum paraoxonase/lactonase 3 OS=Rattus norvegicus GN=Pon3 PE=2 SV=1 - [PON3_RAT]	106.98	0.1864	1	5	5	5	354	39.4	5.83	1.325
Q5XIE8	Integral membrane protein 2B OS=Rattus norvegicus GN=Itm2b PE=2 SV=1 - [ITM2B_RAT]	136.9	0.1729	1	4	4	7	266	30.3	5.3	0.785
Q63716	Peroxiredoxin-1 OS=Rattus norvegicus GN=Prdx1 PE=1 SV=1 - [PRDX1_RAT]	104.27	0.1658	2	4	4	5	199	22.1	8.13	0.58
P28037	Cytosolic 10-formyltetrahydrofolate dehydrogenase OS=Rattus norvegicus GN=Aldh1l1 PE=1 SV=3 - [AL1L1_RAT]	293.53	0.1641	1	12	12	14	902	98.8	5.91	0.611
Q9WVB1	Ras-related protein Rab-6A OS=Rattus norvegicus GN=Rab6a PE=2 SV=2 - [RAB6A_RAT]	111.47	0.1635	9	2	3	10	208	23.6	5.54	1.201
Q5XFX0	Transgelin-2 OS=Rattus norvegicus GN=Tagln2 PE=2 SV=1 - [TAGL2_RAT]	71.55	0.1608	1	2	2	3	199	22.4	8.25	1.336
Q5PQJ6	Pyrroline-5-carboxylate reductase 3 OS=Rattus norvegicus GN=Pycrl PE=2 SV=1 - [P5CR3_RAT]	100.01	0.1606	1	3	3	5	274	28.9	7.06	0.748
Q9QZK5	Serine protease HTRA1 OS=Rattus norvegicus GN=Htra1 PE=2 SV=1 - [HTRA1_RAT]	148.39	0.1604	1	5	5	7	480	51.3	7.65	0.789
Q00715	Histone H2B type 1 OS=Rattus norvegicus PE=1 SV=2 - [H2B1_RAT]	76.76	0.16	2	2	2	7	125	14	10.36	0.353
P38918	Aflatoxin B1 aldehyde reductase member 3 OS=Rattus norvegicus GN=Akr7a3 PE=1 SV=2 - [ARK73_RAT]	116.56	0.159	1	4	4	7	327	36.7	7.24	0.412
Q10758	Keratin, type II cytoskeletal 8 OS=Rattus norvegicus GN=Krt8 PE=1 SV=3 - [K2C8_RAT]	176.38	0.1532	3	6	7	9	483	54	6	0.818
P04906	Glutathione S-transferase P OS=Rattus norvegicus GN=Gstp1 PE=1 SV=2 - [GSTP1_RAT]	60.84	0.1524	1	2	2	3	210	23.4	7.36	0.659
P23358	60S ribosomal protein L12 OS=Rattus norvegicus GN=Rpl12 PE=2 SV=1 - [RL12_RAT]	78.99	0.1515	1	2	2	3	165	17.8	9.42	0.717
P24594	Insulin-like growth factor-binding protein 5 OS=Rattus norvegicus GN=Igfbp5 PE=1 SV=1 - [IBP5_RAT]	91.33	0.1513	1	4	4	7	271	30.3	8.09	1.494
P09811	Glycogen phosphorylase, liver form OS=Rattus norvegicus GN=Pygl PE=1 SV=5 - [PYGL_RAT]	319.87	0.1506	1	10	11	15	850	97.4	7.2	0.794
P49744	Thrombospondin-4 OS=Rattus norvegicus GN=Thbs4 PE=1 SV=1 - [TSP4_RAT]	321.23	0.149	1	9	9	15	980	108.1	4.75	1.544
P63036	DnaJ homolog subfamily A member 1 OS=Rattus norvegicus GN=Dnaja1 PE=2 SV=1 - [DNJA1_RAT]	73.41	0.1436	1	4	4	5	397	44.8	7.08	0.807
P20673	Argininosuccinate lyase OS=Rattus norvegicus GN=Asl PE=2 SV=1 - [ARLY_RAT]	182.36	0.1432	1	6	6	7	461	51.5	6.4	0.658
P01015	Angiotensinogen OS=Rattus norvegicus GN=Agt PE=1 SV=1 - [ANGT_RAT]	191.48	0.1405	1	6	6	7	477	51.9	5.57	1.373
Q06000	Lipoprotein lipase OS=Rattus norvegicus GN=Lpl PE=1 SV=1 - [LIPL_RAT]	206.86	0.1392	1	4	4	6	474	53	8.13	0.744
P97586	Cell growth regulator with EF hand domain protein 1 OS=Rattus norvegicus GN=Cgref1 PE=1 SV=1 - [CGRE1_RAT]	44.29	0.1388	1	2	2	2	281	30.8	4.37	1.209
Q5FVH0	Complement C1q tumor necrosis factor-related protein 5 OS=Rattus norvegicus GN=C1qtnf5 PE=2 SV=1 - [C1QT5_RAT]	82.98	0.1358	1	2	2	2	243	25.3	6.68	0.757
P06302	Prothymosin alpha OS=Rattus norvegicus GN=Ptma PE=1 SV=2 - [PTMA_RAT]	133.54	0.1339	1	3	3	10	112	12.4	3.84	0.827
P11762	Galectin-1 OS=Rattus norvegicus GN=Lgals1 PE=1 SV=2 - [LEG1_RAT]	41.29	0.1333	1	2	2	2	135	14.8	5.26	1.57
P05982	NAD(P)H dehydrogenase [quinone] 1 OS=Rattus norvegicus GN=Nqo1 PE=1 SV=4 - [NQO1_RAT]	67.37	0.1314	1	3	3	4	274	30.9	8.43	0.659
P38983	40S ribosomal protein SA OS=Rattus norvegicus GN=Rpsa PE=1 SV=3 - [RSSA_RAT]	82.4	0.1288	1	3	3	5	295	32.8	4.87	0.723
P63018	Heat shock cognate 71 kDa protein OS=Rattus norvegicus GN=Hspa8 PE=1 SV=1 - [HSP7C_RAT]	197.58	0.1285	2	4	7	10	646	70.8	5.52	0.785
P85125	Polymerase I and transcript release factor OS=Rattus norvegicus GN=Ptrf PE=1 SV=1 - [PTRF_RAT]	130.59	0.1276	1	3	3	5	392	43.9	5.52	1.406
Q6V0K7	Oncoprotein-induced transcript 3 protein OS=Rattus norvegicus GN=Oit3 PE=2 SV=1 - [OIT3_RAT]	182.8	0.1264	1	7	7	12	546	60.1	5.58	0.681
P13437	3-ketoacyl-CoA thiolase, mitochondrial OS=Rattus norvegicus GN=Acaa2 PE=2 SV=1 - [THIM_RAT]	124.84	0.1259	1	4	4	6	397	41.8	7.94	0.793
P10719	ATP synthase subunit beta, mitochondrial OS=Rattus norvegicus GN=Atp5b PE=1 SV=2 - [ATPB_RAT]	112.43	0.1248	1	5	5	7	529	56.3	5.34	0.763
P09456	cAMP-dependent protein kinase type I-alpha regulatory subunit OS=Rattus norvegicus GN=Prkar1a PE=2 SV=2 - [KAP0_RAT]	61.33	0.1234	1	3	3	4	381	43.1	5.35	1.381
P50503	Hsc70-interacting protein OS=Rattus norvegicus GN=St13 PE=1 SV=1 - [F10A1_RAT]	126.74	0.1223	1	4	4	7	368	41.3	5.39	0.562
P62138	Serine/threonine-protein phosphatase PP1-alpha catalytic subunit OS=Rattus norvegicus GN=Ppp1ca PE=1 SV=1 - [PP1A_RAT]	83.25	0.1212	3	3	3	5	330	37.5	6.33	1.21
P08460	Nidogen-1 (Fragment) OS=Rattus norvegicus GN=Nid1 PE=1 SV=2 - [NID1_RAT]	104.05	0.1204	1	4	4	8	324	35.6	4.74	0.606
Q3B8Q0	Microtubule-associated protein RP/EB family member 2 OS=Rattus norvegicus GN=Mapre2 PE=2 SV=1 - [MARE2_RAT]	93.46	0.1196	1	2	2	2	326	37	5.38	1.379
Q68FQ0	T-complex protein 1 subunit epsilon OS=Rattus norvegicus GN=Cct5 PE=1 SV=1 - [TCPE_RAT]	139.12	0.1165	1	6	6	6	541	59.5	5.72	1.556
P23680	Serum amyloid P-component OS=Rattus norvegicus GN=Apcs PE=2 SV=2 - [SAMP_RAT]	69.86	0.114	1	2	2	2	228	26.2	5.69	1.269
Q64057	Alpha-aminoadipic semialdehyde dehydrogenase OS=Rattus norvegicus GN=Aldh7a1 PE=1 SV=2 - [AL7A1_RAT]	186.96	0.1132	1	5	5	5	539	58.7	7.87	0.755
F1LQ70	Arachidonate 12-lipoxygenase, 12S-type OS=Rattus norvegicus GN=Alox12 PE=1 SV=1 - [LOX12_RAT]	165.13	0.1131	1	5	5	7	663	75.5	6.46	1.604
P53534	Glycogen phosphorylase, brain form (Fragment) OS=Rattus norvegicus GN=Pygb PE=1 SV=3 - [PYGB_RAT]	296.87	0.1122	1	7	8	8	838	96.1	6.68	0.544
P20961	Plasminogen activator inhibitor 1 OS=Rattus norvegicus GN=Serpine1 PE=2 SV=1 - [PAI1_RAT]	127.94	0.1119	1	4	4	5	402	45	6.64	0.438
P24268	Cathepsin D OS=Rattus norvegicus GN=Ctsd PE=1 SV=1 - [CATD_RAT]	117.08	0.1081	1	3	3	5	407	44.7	7.09	0.78
P09650	Mast cell protease 1 OS=Rattus norvegicus GN=Mcpt1 PE=1 SV=3 - [MCPT1_RAT]	46.94	0.1077	1	2	2	3	260	28.6	9.5	1.662
Q5XIM9	T-complex protein 1 subunit beta OS=Rattus norvegicus GN=Cct2 PE=1 SV=3 - [TCPB_RAT]	140.27	0.1065	1	3	3	4	535	57.4	6.46	1.405
P24054	SPARC-like protein 1 OS=Rattus norvegicus GN=Sparcl1 PE=2 SV=1 - [SPRL1_RAT]	161.03	0.1057	1	5	5	9	634	70.6	4.7	0.661
Q9EPH1	Alpha-1B-glycoprotein OS=Rattus norvegicus GN=A1bg PE=2 SV=2 - [A1BG_RAT]	155.41	0.1053	1	5	5	9	513	56.4	7.28	0.386
P28480	T-complex protein 1 subunit alpha OS=Rattus norvegicus GN=Tcp1 PE=1 SV=1 - [TCPA_RAT]	119.62	0.1043	1	5	5	6	556	60.3	6.21	1.201
P31210	3-oxo-5-beta-steroid 4-dehydrogenase OS=Rattus norvegicus GN=Akr1d1 PE=1 SV=1 - [AK1D1_RAT]	46.89	0.1043	1	3	3	4	326	37.4	6.62	0.437
P08721	Osteopontin OS=Rattus norvegicus GN=Spp1 PE=1 SV=2 - [OSTP_RAT]	98.03	0.1041	1	2	2	4	317	34.9	4.53	1.249
P08650	Complement C5 (Fragment) OS=Rattus norvegicus GN=C5 PE=1 SV=2 - [CO5_RAT]	26.59	0.1039	1	1	1	2	77	9	8.9	0.825
P13803	Electron transfer flavoprotein subunit alpha, mitochondrial OS=Rattus norvegicus GN=Etfa PE=1 SV=4 - [ETFA_RAT]	96.59	0.1021	1	2	2	2	333	34.9	8.38	0.803
P60868	40S ribosomal protein S20 OS=Rattus norvegicus GN=Rps20 PE=3 SV=1 - [RS20_RAT]	26.44	0.1008	1	1	1	1	119	13.4	9.94	0.774
O35763	Moesin OS=Rattus norvegicus GN=Msn PE=1 SV=3 - [MOES_RAT]	147.6	0.1005	2	5	5	11	577	67.7	6.54	1.203
P47860	6-phosphofructokinase type C OS=Rattus norvegicus GN=Pfkp PE=1 SV=2 - [K6PP_RAT]	217.18	0.1003	1	7	7	8	788	85.7	7.28	1.504
P06883	Glucagon OS=Rattus norvegicus GN=Gcg PE=1 SV=1 - [GLUC_RAT]	66.24	0.1	1	2	2	2	180	20.8	5.64	0.733
P15473	Insulin-like growth factor-binding protein 3 OS=Rattus norvegicus GN=Igfbp3 PE=1 SV=2 - [IBP3_RAT]	111.18	0.0993	1	3	3	6	292	31.7	8.29	0.691
Q08163	Adenylyl cyclase-associated protein 1 OS=Rattus norvegicus GN=Cap1 PE=1 SV=3 - [CAP1_RAT]	114.58	0.0992	1	3	3	6	474	51.6	7.52	1.204
P57113	Maleylacetoacetate isomerase OS=Rattus norvegicus GN=Gstz1 PE=1 SV=2 - [MAAI_RAT]	59.76	0.0972	1	2	2	2	216	23.9	7.77	0.618
P0C643	RAS guanyl-releasing protein 2 OS=Rattus norvegicus GN=Rasgrp2 PE=1 SV=1 - [GRP2_RAT]	180.88	0.097	1	5	5	10	608	69.2	7.68	1.525
P62907	60S ribosomal protein L10a OS=Rattus norvegicus GN=Rpl10a PE=1 SV=2 - [RL10A_RAT]	39.26	0.0968	1	2	2	2	217	24.8	9.94	0.517
P25236	Selenoprotein P OS=Rattus norvegicus GN=Sepp1 PE=1 SV=2 - [SEPP1_RAT]	70.82	0.0961	1	3	3	5	385	43.1	7.36	1.345
Q63772	Growth arrest-specific protein 6 OS=Rattus norvegicus GN=Gas6 PE=1 SV=1 - [GAS6_RAT]	98.3	0.0935	1	5	5	7	674	74.6	5.91	0.616
P97536	Cullin-associated NEDD8-dissociated protein 1 OS=Rattus norvegicus GN=Cand1 PE=1 SV=1 - [CAND1_RAT]	265.91	0.0927	1	8	8	11	1230	136.3	5.78	0.727
O35303	Dynamin-1-like protein OS=Rattus norvegicus GN=Dnm1l PE=1 SV=1 - [DNM1L_RAT]	133.62	0.0901	1	4	4	5	755	83.9	7.08	1.212
Q66H98	Serum deprivation-response protein OS=Rattus norvegicus GN=Sdpr PE=1 SV=3 - [SDPR_RAT]	157.58	0.0863	1	4	4	19	417	46.4	5.29	1.593
P10760	Adenosylhomocysteinase OS=Rattus norvegicus GN=Ahcy PE=1 SV=3 - [SAHH_RAT]	92.77	0.0856	1	4	4	9	432	47.5	6.54	0.553
Q64611	Cysteine sulfinic acid decarboxylase OS=Rattus norvegicus GN=Csad PE=1 SV=1 - [CSAD_RAT]	145.79	0.0852	1	4	4	5	493	55.2	7.24	0.518
P84092	AP-2 complex subunit mu OS=Rattus norvegicus GN=Ap2m1 PE=1 SV=1 - [AP2M1_RAT]	80.95	0.0851	1	3	3	4	435	49.6	9.54	1.398
P23593	Apolipoprotein D OS=Rattus norvegicus GN=Apod PE=1 SV=1 - [APOD_RAT]	21.51	0.0847	1	1	1	1	189	21.6	5.02	1.226
Q05511	Serine protease hepsin OS=Rattus norvegicus GN=Hpn PE=2 SV=1 - [HEPS_RAT]	79.86	0.0841	1	3	3	3	416	44.9	7.62	1.267
Q9QYJ2	Ras GTPase-activating protein 3 OS=Rattus norvegicus GN=Rasa3 PE=2 SV=2 - [RASA3_RAT]	186.34	0.0827	1	5	5	7	834	96	7.34	1.3
O35783	Calumenin OS=Rattus norvegicus GN=Calu PE=1 SV=1 - [CALU_RAT]	45.41	0.0825	1	2	2	2	315	37	4.58	1.555
Q9WV63	Kinesin-like protein KIF2A OS=Rattus norvegicus GN=Kif2a PE=2 SV=2 - [KIF2A_RAT]	189.03	0.0809	1	7	7	11	705	79.7	6.68	1.404
P18757	Cystathionine gamma-lyase OS=Rattus norvegicus GN=Cth PE=1 SV=2 - [CGL_RAT]	104.61	0.0804	1	3	3	3	398	43.6	7.96	0.554
P12928	Pyruvate kinase PKLR OS=Rattus norvegicus GN=Pklr PE=2 SV=2 - [KPYR_RAT]	126.45	0.0801	1	2	4	7	574	62.2	6.92	0.72
Q02759	Arachidonate 15-lipoxygenase OS=Rattus norvegicus GN=Alox15 PE=1 SV=3 - [LOX15_RAT]	97.54	0.0799	1	3	3	3	663	75.3	6.58	0.668
P19999	Mannose-binding protein A OS=Rattus norvegicus GN=Mbl1 PE=1 SV=1 - [MBL1_RAT]	64.7	0.0798	1	2	2	3	238	25.3	7.62	1.421
P17988	Sulfotransferase 1A1 OS=Rattus norvegicus GN=Sult1a1 PE=1 SV=1 - [ST1A1_RAT]	34.84	0.079	1	2	2	2	291	33.9	6.86	0.493
Q6AYK8	Eukaryotic translation initiation factor 3 subunit D OS=Rattus norvegicus GN=Eif3d PE=2 SV=1 - [EIF3D_RAT]	98.62	0.0785	1	3	3	3	548	63.9	6.05	1.272
P08009	Glutathione S-transferase Yb-3 OS=Rattus norvegicus GN=Gstm3 PE=1 SV=2 - [GSTM4_RAT]	26.24	0.078	2	1	1	1	218	25.7	7.33	0.48
Q5PQQ8	Integrin beta-like protein 1 OS=Rattus norvegicus GN=Itgbl1 PE=2 SV=1 - [ITGBL_RAT]	80.3	0.0769	1	3	3	3	494	53.9	5.5	0.703
Q7TPB1	T-complex protein 1 subunit delta OS=Rattus norvegicus GN=Cct4 PE=1 SV=3 - [TCPD_RAT]	147.79	0.0761	1	3	3	4	539	58.1	8.02	1.441
Q6PEC4	S-phase kinase-associated protein 1 OS=Rattus norvegicus GN=Skp1 PE=2 SV=3 - [SKP1_RAT]	26.07	0.0736	1	1	1	1	163	18.7	4.54	0.772
P04905	Glutathione S-transferase Mu 1 OS=Rattus norvegicus GN=Gstm1 PE=1 SV=2 - [GSTM1_RAT]	42.92	0.0734	1	1	1	2	218	25.9	8.19	0.431
P62853	40S ribosomal protein S25 OS=Rattus norvegicus GN=Rps25 PE=2 SV=1 - [RS25_RAT]	20.96	0.072	1	1	1	1	125	13.7	10.11	1.202
P29534	Vascular cell adhesion protein 1 OS=Rattus norvegicus GN=Vcam1 PE=2 SV=1 - [VCAM1_RAT]	139.2	0.0717	1	4	4	4	739	81.2	5.24	1.202
P14659	Heat shock-related 70 kDa protein 2 OS=Rattus norvegicus GN=Hspa2 PE=1 SV=2 - [HSP72_RAT]	87.52	0.0711	2	1	4	4	633	69.6	5.67	1.248
Q68FW9	COP9 signalosome complex subunit 3 OS=Rattus norvegicus GN=Cops3 PE=2 SV=1 - [CSN3_RAT]	44.88	0.0709	1	2	2	2	423	47.8	6.65	0.551
P16617	Phosphoglycerate kinase 1 OS=Rattus norvegicus GN=Pgk1 PE=1 SV=2 - [PGK1_RAT]	46.39	0.0671	1	2	2	2	417	44.5	7.9	1.246
A2RUV9	Adipocyte enhancer-binding protein 1 OS=Rattus norvegicus GN=Aebp1 PE=2 SV=1 - [AEBP1_RAT]	183.67	0.0665	1	6	6	9	1128	128	5.2	0.774
O09171	Betaine--homocysteine S-methyltransferase 1 OS=Rattus norvegicus GN=Bhmt PE=1 SV=1 - [BHMT1_RAT]	37.57	0.0663	1	1	2	3	407	44.9	7.91	0.816
O35276	Neuropilin-2 OS=Rattus norvegicus GN=Nrp2 PE=2 SV=1 - [NRP2_RAT]	115.15	0.0659	1	4	4	4	925	103.8	5.31	0.821
P51647	Retinal dehydrogenase 1 OS=Rattus norvegicus GN=Aldh1a1 PE=1 SV=3 - [AL1A1_RAT]	77.54	0.0639	1	2	3	4	501	54.4	7.83	0.686
Q62847	Gamma-adducin OS=Rattus norvegicus GN=Add3 PE=1 SV=2 - [ADDG_RAT]	96.67	0.0638	1	3	3	3	705	78.8	5.67	1.394
Q80T18	Glia maturation factor gamma OS=Rattus norvegicus GN=Gmfg PE=2 SV=1 - [GMFG_RAT]	34.38	0.0634	1	1	1	2	142	16.8	5.71	1.353
P85971	6-phosphogluconolactonase OS=Rattus norvegicus GN=Pgls PE=1 SV=1 - [6PGL_RAT]	40.21	0.0623	1	1	1	1	257	27.2	5.85	1.331
Q4KM73	UMP-CMP kinase OS=Rattus norvegicus GN=Cmpk1 PE=1 SV=2 - [KCY_RAT]	34.37	0.0612	1	1	1	1	196	22.2	5.83	1.221
P13444	S-adenosylmethionine synthase isoform type-1 OS=Rattus norvegicus GN=Mat1a PE=1 SV=2 - [METK1_RAT]	68.31	0.0605	1	2	2	4	397	43.7	5.95	0.47
Q9EQV6	Tripeptidyl-peptidase 1 OS=Rattus norvegicus GN=Tpp1 PE=1 SV=1 - [TPP1_RAT]	34.39	0.0604	1	2	2	2	563	61.3	6.74	1.214
Q5RJP0	Aldose reductase-related protein 1 OS=Rattus norvegicus GN=Akr1b7 PE=1 SV=1 - [ALD1_RAT]	54.07	0.0601	1	2	2	3	316	36.1	7.85	0.37
P97834	COP9 signalosome complex subunit 1 OS=Rattus norvegicus GN=Gps1 PE=1 SV=1 - [CSN1_RAT]	37.35	0.0594	1	1	1	1	471	53.4	6.84	0.76
Q5BJY9	Keratin, type I cytoskeletal 18 OS=Rattus norvegicus GN=Krt18 PE=1 SV=3 - [K1C18_RAT]	81.08	0.0591	4	2	2	2	423	47.7	5.26	0.283
Q68G31	Phenazine biosynthesis-like domain-containing protein OS=Rattus norvegicus GN=Pbld PE=2 SV=1 - [PBLD_RAT]	20.56	0.059	1	1	1	1	288	31.7	6.3	0.56
P61314	60S ribosomal protein L15 OS=Rattus norvegicus GN=Rpl15 PE=1 SV=2 - [RL15_RAT]	42.44	0.0588	1	1	1	1	204	24.1	11.62	0.529
P05696	Protein kinase C alpha type OS=Rattus norvegicus GN=Prkca PE=1 SV=3 - [KPCA_RAT]	167.44	0.058	2	4	4	6	672	76.7	7.05	1.253
Q91ZN1	Coronin-1A OS=Rattus norvegicus GN=Coro1a PE=1 SV=3 - [COR1A_RAT]	83.29	0.0564	1	2	2	3	461	51	6.48	1.314
P61980	Heterogeneous nuclear ribonucleoprotein K OS=Rattus norvegicus GN=Hnrnpk PE=1 SV=1 - [HNRPK_RAT]	84.28	0.0562	1	3	3	3	463	50.9	5.54	0.723
P48508	Glutamate--cysteine ligase regulatory subunit OS=Rattus norvegicus GN=Gclm PE=1 SV=1 - [GSH0_RAT]	20.11	0.0547	1	1	1	1	274	30.5	5.52	0.701
Q9Z0V6	Thioredoxin-dependent peroxide reductase, mitochondrial OS=Rattus norvegicus GN=Prdx3 PE=1 SV=2 - [PRDX3_RAT]	23.11	0.0545	1	1	1	1	257	28.3	7.55	2.278
Q9Z1S7	Osteomodulin OS=Rattus norvegicus GN=Omd PE=2 SV=1 - [OMD_RAT]	54.06	0.0544	1	2	2	2	423	49.8	5.26	0.817
P84245	Histone H3.3 OS=Rattus norvegicus GN=H3f3b PE=1 SV=2 - [H33_RAT]	20.82	0.0515	2	1	1	1	136	15.3	11.27	0.352
P16086	Spectrin alpha chain, non-erythrocytic 1 OS=Rattus norvegicus GN=Sptan1 PE=1 SV=2 - [SPTN1_RAT]	240.58	0.0514	1	11	11	11	2472	284.5	5.33	1.37
Q99PF5	Far upstream element-binding protein 2 OS=Rattus norvegicus GN=Khsrp PE=1 SV=1 - [FUBP2_RAT]	75.27	0.0513	1	3	3	3	721	74.2	6.86	0.809
P27321	Calpastatin OS=Rattus norvegicus GN=Cast PE=1 SV=3 - [ICAL_RAT]	98.74	0.0505	1	2	2	2	713	77.3	5.2	0.74
Q8VHQ7	Synaptotagmin-like protein 4 OS=Rattus norvegicus GN=Sytl4 PE=1 SV=1 - [SYTL4_RAT]	99.79	0.0491	1	3	3	3	672	75.9	8.94	1.298
Q6AXS4	Renin receptor OS=Rattus norvegicus GN=Atp6ap2 PE=2 SV=1 - [RENR_RAT]	57.25	0.0486	1	2	2	2	350	39.1	5.54	0.621
P17074	40S ribosomal protein S19 OS=Rattus norvegicus GN=Rps19 PE=2 SV=3 - [RS19_RAT]	31	0.0483	1	1	1	2	145	16.1	10.4	0.504
P35815	Protein phosphatase 1B OS=Rattus norvegicus GN=Ppm1b PE=2 SV=1 - [PPM1B_RAT]	42.67	0.0462	1	1	1	1	390	42.9	5.01	1.223
Q9QXU9	ProSAAS OS=Rattus norvegicus GN=Pcsk1n PE=1 SV=1 - [PCSK1_RAT]	29.48	0.0462	1	1	1	2	260	27.4	5.85	2.013
O35987	NSFL1 cofactor p47 OS=Rattus norvegicus GN=Nsfl1c PE=1 SV=1 - [NSF1C_RAT]	47.37	0.0459	1	1	1	2	370	40.7	5.15	0.571
P08661	Mannose-binding protein C OS=Rattus norvegicus GN=Mbl2 PE=1 SV=2 - [MBL2_RAT]	25.15	0.0451	1	1	1	1	244	26	5.33	2.018
P05369	Farnesyl pyrophosphate synthase OS=Rattus norvegicus GN=Fdps PE=2 SV=2 - [FPPS_RAT]	62.85	0.0425	1	1	1	2	353	40.8	5.43	1.249
P19627	Guanine nucleotide-binding protein G(z) subunit alpha OS=Rattus norvegicus GN=Gnaz PE=2 SV=3 - [GNAZ_RAT]	53.11	0.0423	1	1	1	2	355	40.9	7.61	1.543
P35565	Calnexin OS=Rattus norvegicus GN=Canx PE=1 SV=1 - [CALX_RAT]	98.16	0.0423	1	2	2	4	591	67.2	4.63	0.813
O70593	Small glutamine-rich tetratricopeptide repeat-containing protein alpha OS=Rattus norvegicus GN=Sgta PE=1 SV=1 - [SGTA_RAT]	22.67	0.0414	1	1	1	1	314	34.1	5.12	0.608
O88954	MAGUK p55 subfamily member 3 OS=Rattus norvegicus GN=Mpp3 PE=1 SV=3 - [MPP3_RAT]	26.55	0.041	1	1	1	1	585	66.5	6.51	1.325
Q5PQX0	UDP-glucuronic acid decarboxylase 1 OS=Rattus norvegicus GN=Uxs1 PE=1 SV=1 - [UXS1_RAT]	28.4	0.0405	1	1	1	1	420	47.5	8.94	1.302
A0JPJ7	Obg-like ATPase 1 OS=Rattus norvegicus GN=Ola1 PE=2 SV=1 - [OLA1_RAT]	38.6	0.0379	1	1	1	3	396	44.5	7.77	1.292
Q66HR2	Microtubule-associated protein RP/EB family member 1 OS=Rattus norvegicus GN=Mapre1 PE=1 SV=3 - [MARE1_RAT]	38.68	0.0373	1	2	2	3	268	30	5.22	1.267
Q76LD0	Chordin-like protein 1 OS=Rattus norvegicus GN=Chrdl1 PE=2 SV=2 - [CRDL1_RAT]	41.69	0.0358	1	1	1	1	447	50.5	7.69	1.575
P00884	Fructose-bisphosphate aldolase B OS=Rattus norvegicus GN=Aldob PE=1 SV=2 - [ALDOB_RAT]	25.7	0.0357	1	1	1	1	364	39.6	8.4	0.604
P60123	RuvB-like 1 OS=Rattus norvegicus GN=Ruvbl1 PE=1 SV=1 - [RUVB1_RAT]	27.75	0.0351	1	1	1	1	456	50.2	6.42	2.194
Q9JJP9	Ubiquilin-1 OS=Rattus norvegicus GN=Ubqln1 PE=1 SV=1 - [UBQL1_RAT]	34.78	0.0344	1	1	1	1	582	62	4.94	0.816
Q6P7A9	Lysosomal alpha-glucosidase OS=Rattus norvegicus GN=Gaa PE=2 SV=1 - [LYAG_RAT]	49.47	0.0325	1	2	2	2	953	106.1	5.73	0.815
Q5RK30	Ribosome maturation protein SBDS OS=Rattus norvegicus GN=Sbds PE=2 SV=1 - [SBDS_RAT]	30.38	0.032	1	1	1	1	250	28.7	8.75	2.113
P13233	2',3'-cyclic-nucleotide 3'-phosphodiesterase OS=Rattus norvegicus GN=Cnp PE=1 SV=2 - [CN37_RAT]	33.19	0.031	1	1	1	1	420	47.2	8.9	1.358
F1LMZ8	26S proteasome non-ATPase regulatory subunit 11 OS=Rattus norvegicus GN=Psmd11 PE=3 SV=2 - [PSD11_RAT]	31.68	0.0308	1	1	1	1	422	47.4	6.48	0.71
P15943	Amyloid-like protein 2 OS=Rattus norvegicus GN=Aplp2 PE=2 SV=2 - [APLP2_RAT]	72.06	0.0301	1	2	2	2	765	86.8	4.77	1.478
P13601	Aldehyde dehydrogenase, cytosolic 1 OS=Rattus norvegicus GN=Aldh1a7 PE=1 SV=2 - [AL1A7_RAT]	30.59	0.0299	1	1	2	2	501	54.5	7.42	1.92
Q5FVC2	Rho guanine nucleotide exchange factor 2 OS=Rattus norvegicus GN=Arhgef2 PE=2 SV=1 - [ARHG2_RAT]	41.58	0.0294	1	1	1	1	985	111.8	7.12	2.063
P08592	Amyloid beta A4 protein OS=Rattus norvegicus GN=App PE=1 SV=2 - [A4_RAT]	47.67	0.0286	1	2	2	2	770	86.6	4.81	1.343
Q7TNY6	Golgi resident protein GCP60 OS=Rattus norvegicus GN=Acbd3 PE=2 SV=3 - [GCP60_RAT]	36.31	0.0285	1	1	1	1	526	60.4	5.03	1.247
Q9QUL6	Vesicle-fusing ATPase OS=Rattus norvegicus GN=Nsf PE=1 SV=1 - [NSF_RAT]	48.17	0.0282	1	2	2	4	744	82.6	6.99	0.582
P31211	Corticosteroid-binding globulin OS=Rattus norvegicus GN=Serpina6 PE=1 SV=2 - [CBG_RAT]	26.16	0.0278	1	1	1	1	396	44.6	4.98	1.733
Q5FVF9	Biotinidase OS=Rattus norvegicus GN=Btd PE=2 SV=1 - [BTD_RAT]	39.26	0.0269	1	1	1	2	521	58	5.87	1.96
P39052	Dynamin-2 OS=Rattus norvegicus GN=Dnm2 PE=1 SV=1 - [DYN2_RAT]	47.57	0.0264	1	2	2	2	870	98.2	7.43	1.531
Q6P6S4	Nucleotide exchange factor SIL1 OS=Rattus norvegicus GN=Sil1 PE=2 SV=1 - [SIL1_RAT]	28.81	0.0258	1	1	1	1	465	52.3	5.14	0.645
Q5M871	Fas apoptotic inhibitory molecule 3 OS=Rattus norvegicus GN=Faim3 PE=1 SV=1 - [FAIM3_RAT]	31.71	0.0258	1	1	1	1	426	48	9.69	0.66
Q02253	Methylmalonate-semialdehyde dehydrogenase [acylating], mitochondrial OS=Rattus norvegicus GN=Aldh6a1 PE=1 SV=1 - [MMSA_RAT]	35.16	0.0243	1	1	1	1	535	57.8	8.22	0.755
O08651	D-3-phosphoglycerate dehydrogenase OS=Rattus norvegicus GN=Phgdh PE=1 SV=3 - [SERA_RAT]	30.08	0.0206	1	1	1	1	533	56.5	6.71	0.668
Q63321	Procollagen-lysine,2-oxoglutarate 5-dioxygenase 1 OS=Rattus norvegicus GN=Plod1 PE=2 SV=1 - [PLOD1_RAT]	52.55	0.0206	1	1	1	1	728	83.6	6.8	0.767
Q63028	Alpha-adducin OS=Rattus norvegicus GN=Add1 PE=2 SV=2 - [ADDA_RAT]	34.79	0.0204	1	1	1	1	735	80.3	6.15	1.395
Q62598	Dentin sialophosphoprotein OS=Rattus norvegicus GN=Dspp PE=1 SV=2 - [DSPP_RAT]	26.86	0.0189	1	1	1	1	687	70.1	4.12	1.615
P15999	ATP synthase subunit alpha, mitochondrial OS=Rattus norvegicus GN=Atp5a1 PE=1 SV=2 - [ATPA_RAT]	18.1	0.0181	1	1	1	1	553	59.7	9.19	0.817
P70483	Striatin OS=Rattus norvegicus GN=Strn PE=1 SV=1 - [STRN_RAT]	23.22	0.0179	1	1	1	1	780	86.2	5.25	1.362
P04176	Phenylalanine-4-hydroxylase OS=Rattus norvegicus GN=Pah PE=1 SV=3 - [PH4H_RAT]	21.75	0.0177	1	1	1	1	453	51.8	6.1	0.386
Q9WTP0	Band 4.1-like protein 1 OS=Rattus norvegicus GN=Epb41l1 PE=1 SV=1 - [E41L1_RAT]	47.9	0.0171	1	1	1	1	879	98.2	5.69	1.379
Q00918	Latent-transforming growth factor beta-binding protein 1 OS=Rattus norvegicus GN=Ltbp1 PE=1 SV=1 - [LTBP1_RAT]	54.55	0.0169	1	3	3	4	1712	186.5	5.97	1.615
D3ZTE0	Coagulation factor XII OS=Rattus norvegicus GN=F12 PE=2 SV=1 - [FA12_RAT]	20.19	0.0168	1	1	1	1	595	65.8	7.46	1.273
Q6P6S0	Synaptosomal-associated protein 47 OS=Rattus norvegicus GN=Snap47 PE=2 SV=1 - [SNP47_RAT]	27.51	0.0167	1	1	1	1	419	47	6.96	0.687
P41413	Proprotein convertase subtilisin/kexin type 5 OS=Rattus norvegicus GN=Pcsk5 PE=2 SV=3 - [PCSK5_RAT]	58.4	0.0166	1	2	2	2	1809	201.2	6.27	1.361
Q7TP48	Adipocyte plasma membrane-associated protein OS=Rattus norvegicus GN=Apmap PE=2 SV=2 - [APMAP_RAT]	28.54	0.016	1	1	1	1	376	42	5.86	4.189
Q9R189	Protein unc-13 homolog D OS=Rattus norvegicus GN=Unc13d PE=2 SV=1 - [UN13D_RAT]	28.27	0.0156	1	1	1	1	1088	123.4	6.65	1.578
P58751	Reelin OS=Rattus norvegicus GN=Reln PE=2 SV=1 - [RELN_RAT]	81.1	0.0156	1	4	4	5	3462	387.3	5.8	0.797
F1LM93	Tyrosine-protein kinase Yes OS=Rattus norvegicus GN=Yes1 PE=1 SV=1 - [YES_RAT]	26.31	0.0148	1	1	1	2	541	60.6	6.64	1.604
Q6P7P5	Basic leucine zipper and W2 domain-containing protein 1 OS=Rattus norvegicus GN=Bzw1 PE=2 SV=1 - [BZW1_RAT]	24.42	0.0143	2	1	1	1	419	48	5.92	0.811
Q75Q39	Mitochondrial import receptor subunit TOM70 OS=Rattus norvegicus GN=Tomm70a PE=1 SV=1 - [TOM70_RAT]	22.28	0.0131	1	1	1	2	610	67.4	7.5	1.577
P07727	Glycine receptor subunit alpha-1 OS=Rattus norvegicus GN=Glra1 PE=1 SV=4 - [GLRA1_RAT]	28	0.0131	1	1	1	1	457	52.6	8.9	0.283
Q9ESW0	DNA damage-binding protein 1 OS=Rattus norvegicus GN=Ddb1 PE=2 SV=1 - [DDB1_RAT]	33.76	0.0123	1	1	1	1	1140	126.8	5.34	0.756
Q5I0G4	Glycine--tRNA ligase (Fragment) OS=Rattus norvegicus GN=Gars PE=1 SV=1 - [SYG_RAT]	20.57	0.011	1	1	1	1	637	72	6.07	0.639
P54319	Phospholipase A-2-activating protein OS=Rattus norvegicus GN=Plaa PE=2 SV=3 - [PLAP_RAT]	38.62	0.0101	1	1	1	3	795	87	6.09	1.478
P22985	Xanthine dehydrogenase/oxidase OS=Rattus norvegicus GN=Xdh PE=1 SV=3 - [XDH_RAT]	31.83	0.0098	1	1	1	3	1331	146.1	7.25	1.363
Q8K3X0	Protein CASC3 OS=Rattus norvegicus GN=Casc3 PE=1 SV=1 - [CASC3_RAT]	38.96	0.0086	1	1	1	4	699	75.9	6.44	2.517
D3ZML2	Serine/threonine-protein kinase BRSK2 OS=Rattus norvegicus GN=Brsk2 PE=2 SV=1 - [BRSK2_RAT]	21.63	0.0082	3	1	1	1	735	81.4	8.95	0.272
Q9QWN8	Spectrin beta chain, non-erythrocytic 2 OS=Rattus norvegicus GN=Sptbn2 PE=1 SV=2 - [SPTN2_RAT]	40.47	0.008	1	2	2	2	2388	270.9	5.83	1.24
Q62868	Rho-associated protein kinase 2 OS=Rattus norvegicus GN=Rock2 PE=1 SV=2 - [ROCK2_RAT]	10.79	0.0079	1	1	1	1	1388	160.3	5.92	3.083
Q8CIY2	Dual oxidase 1 OS=Rattus norvegicus GN=Duox1 PE=1 SV=1 - [DUOX1_RAT]	14.15	0.0058	1	1	1	1	1551	177.1	8.48	4.254
P70705	Copper-transporting ATPase 1 OS=Rattus norvegicus GN=Atp7a PE=1 SV=1 - [ATP7A_RAT]	21.15	0.004	1	1	1	2	1492	162	6.62	0.488
		Table S2
Accession	Description	Score	Coverage	# Proteins	# Unique Peptides	# Peptides	# PSMs	# AAs	MW [kDa]	calc. pI	D/YG
P01836	Ig kappa chain C region, A allele OS=Rattus norvegicus PE=1 SV=1 - [KACA_RAT]	408.51	0.8396	1	3	7	339	106	11.7	5.16	1.277
P02651	Apolipoprotein A-IV OS=Rattus norvegicus GN=Apoa4 PE=2 SV=2 - [APOA4_RAT]	1521.49	0.8363	2	37	37	328	391	44.4	5.22	2.704
P01835	Ig kappa chain C region, B allele OS=Rattus norvegicus PE=1 SV=1 - [KACB_RAT]	501.33	0.8113	1	3	7	447	106	11.6	5.16	0.489
P02770	Serum albumin OS=Rattus norvegicus GN=Alb PE=1 SV=2 - [ALBU_RAT]	2124.13	0.8059	1	51	51	854	608	68.7	6.48	0.748
P04639	Apolipoprotein A-I OS=Rattus norvegicus GN=Apoa1 PE=1 SV=2 - [APOA1_RAT]	1467.63	0.7722	1	30	30	1673	259	30	5.74	1.386
P02401	60S acidic ribosomal protein P2 OS=Rattus norvegicus GN=Rplp2 PE=1 SV=2 - [RLA2_RAT]	308.28	0.7565	1	7	7	22	115	11.7	4.54	0.392
P20767	Ig lambda-2 chain C region OS=Rattus norvegicus PE=4 SV=1 - [LAC2_RAT]	272.45	0.75	1	6	6	112	104	11.3	5.99	0.407
P06759	Apolipoprotein C-III OS=Rattus norvegicus GN=Apoc3 PE=2 SV=2 - [APOC3_RAT]	192.66	0.7327	1	6	6	55	101	11.1	4.77	6.327
P01026	Complement C3 OS=Rattus norvegicus GN=C3 PE=1 SV=3 - [CO3_RAT]	5304.79	0.7174	2	116	116	3182	1663	186.3	6.54	1.227
P09006	Serine protease inhibitor A3N OS=Rattus norvegicus GN=Serpina3n PE=1 SV=3 - [SPA3N_RAT]	1325.63	0.7105	1	25	26	432	418	46.6	5.47	1.621
P18420	Proteasome subunit alpha type-1 OS=Rattus norvegicus GN=Psma1 PE=1 SV=2 - [PSA1_RAT]	667.57	0.6692	1	15	15	53	263	29.5	6.61	0.758
P19944	60S acidic ribosomal protein P1 OS=Rattus norvegicus GN=Rplp1 PE=3 SV=1 - [RLA1_RAT]	122.32	0.6667	1	3	3	9	114	11.5	4.32	0.26
P69897	Tubulin beta-5 chain OS=Rattus norvegicus GN=Tubb5 PE=1 SV=1 - [TBB5_RAT]	916.15	0.6644	1	3	21	130	444	49.6	4.89	2.335
P85108	Tubulin beta-2A chain OS=Rattus norvegicus GN=Tubb2a PE=1 SV=1 - [TBB2A_RAT]	859.17	0.6539	2	5	22	113	445	49.9	4.89	1.787
Q6P9T8	Tubulin beta-4B chain OS=Rattus norvegicus GN=Tubb4b PE=1 SV=1 - [TBB4B_RAT]	866.21	0.6427	1	2	21	123	445	49.8	4.89	1.357
P05544	Serine protease inhibitor A3L OS=Rattus norvegicus GN=Serpina3l PE=1 SV=3 - [SPA3L_RAT]	1369.74	0.6295	2	23	29	302	413	46.2	5.67	4.53
P01946	Hemoglobin subunit alpha-1/2 OS=Rattus norvegicus GN=Hba1 PE=1 SV=3 - [HBA_RAT]	267.66	0.6268	1	8	8	39	142	15.3	7.97	0.68
P55159	Serum paraoxonase/arylesterase 1 OS=Rattus norvegicus GN=Pon1 PE=1 SV=3 - [PON1_RAT]	679.18	0.6141	1	16	16	134	355	39.3	5.22	2.575
P45592	Cofilin-1 OS=Rattus norvegicus GN=Cfl1 PE=1 SV=3 - [COF1_RAT]	267.75	0.6024	1	7	8	21	166	18.5	8.09	2.722
Q5XIF6	Tubulin alpha-4A chain OS=Rattus norvegicus GN=Tuba4a PE=2 SV=1 - [TBA4A_RAT]	1018.38	0.5982	1	6	21	164	448	49.9	5.06	2.567
P04638	Apolipoprotein A-II OS=Rattus norvegicus GN=Apoa2 PE=2 SV=1 - [APOA2_RAT]	287.39	0.5882	1	6	6	83	102	11.4	6.65	4.301
P68511	14-3-3 protein eta OS=Rattus norvegicus GN=Ywhah PE=1 SV=2 - [1433F_RAT]	462.52	0.5854	1	8	12	35	246	28.2	4.89	1.337
P17220	Proteasome subunit alpha type-2 OS=Rattus norvegicus GN=Psma2 PE=1 SV=3 - [PSA2_RAT]	534.85	0.5726	1	11	11	59	234	25.9	7.43	0.77
Q62636	Ras-related protein Rap-1b OS=Rattus norvegicus GN=Rap1b PE=2 SV=2 - [RAP1B_RAT]	405.15	0.5707	1	4	10	57	184	20.8	5.78	2.017
P12346	Serotransferrin OS=Rattus norvegicus GN=Tf PE=1 SV=3 - [TRFE_RAT]	1483.94	0.5645	1	39	39	215	698	76.3	7.28	0.432
P18292	Prothrombin OS=Rattus norvegicus GN=F2 PE=1 SV=1 - [THRB_RAT]	1612.35	0.5462	2	34	34	562	617	70.4	6.71	1.747
P62260	14-3-3 protein epsilon OS=Rattus norvegicus GN=Ywhae PE=1 SV=1 - [1433E_RAT]	641.97	0.5451	1	12	14	50	255	29.2	4.74	0.58
Q6AYZ1	Tubulin alpha-1C chain OS=Rattus norvegicus GN=Tuba1c PE=1 SV=1 - [TBA1C_RAT]	959.09	0.5434	1	5	20	141	449	49.9	5.1	1.939
Q63313	Lipopolysaccharide-binding protein OS=Rattus norvegicus GN=Lbp PE=2 SV=1 - [LBP_RAT]	878.5	0.5405	1	20	20	158	481	53.6	8.91	0.394
P09495	Tropomyosin alpha-4 chain OS=Rattus norvegicus GN=Tpm4 PE=1 SV=3 - [TPM4_RAT]	752.73	0.5323	1	11	20	120	248	28.5	4.69	3.033
P05545	Serine protease inhibitor A3K OS=Rattus norvegicus GN=Serpina3k PE=1 SV=3 - [SPA3K_RAT]	911.66	0.524	1	14	20	137	416	46.5	5.44	3.112
P08932	T-kininogen 2 OS=Rattus norvegicus PE=1 SV=2 - [KNT2_RAT]	699.6	0.5209	1	6	20	112	430	47.7	6.35	0.305
P40307	Proteasome subunit beta type-2 OS=Rattus norvegicus GN=Psmb2 PE=1 SV=1 - [PSB2_RAT]	251.93	0.5174	1	10	10	22	201	22.9	7.44	0.709
Q9Z1P2	Alpha-actinin-1 OS=Rattus norvegicus GN=Actn1 PE=1 SV=1 - [ACTN1_RAT]	1767.48	0.5112	1	26	40	145	892	102.9	5.38	2.134
Q6MG61	Chloride intracellular channel protein 1 OS=Rattus norvegicus GN=Clic1 PE=1 SV=1 - [CLIC1_RAT]	332.21	0.5104	1	8	8	19	241	27	5.17	1.521
P02767	Transthyretin OS=Rattus norvegicus GN=Ttr PE=1 SV=1 - [TTHY_RAT]	209.98	0.5102	1	6	6	26	147	15.7	6.16	1.313
P14423	Phospholipase A2, membrane associated OS=Rattus norvegicus GN=Pla2g2a PE=1 SV=2 - [PA2GA_RAT]	313.85	0.5068	1	9	9	69	146	16.3	8.94	2.31
Q62930	Complement component C9 OS=Rattus norvegicus GN=C9 PE=2 SV=1 - [CO9_RAT]	1275.13	0.5018	1	32	32	344	554	62.2	5.69	1.458
P17475	Alpha-1-antiproteinase OS=Rattus norvegicus GN=Serpina1 PE=1 SV=2 - [A1AT_RAT]	743.24	0.5012	1	20	20	177	411	46.1	6.07	0.524
Q4KM33	Pleckstrin OS=Rattus norvegicus GN=Plek PE=2 SV=1 - [PLEK_RAT]	406.26	0.4971	1	14	14	21	350	40	8.32	1.62
P84083	ADP-ribosylation factor 5 OS=Rattus norvegicus GN=Arf5 PE=1 SV=2 - [ARF5_RAT]	249.85	0.4944	1	3	7	16	180	20.5	6.79	1.91
P14480	Fibrinogen beta chain OS=Rattus norvegicus GN=Fgb PE=1 SV=4 - [FIBB_RAT]	671.88	0.4885	2	20	20	75	479	54.2	7.78	0.49
P61983	14-3-3 protein gamma OS=Rattus norvegicus GN=Ywhag PE=1 SV=2 - [1433G_RAT]	539.35	0.4858	1	7	12	45	247	28.3	4.89	0.53
P62804	Histone H4 OS=Rattus norvegicus GN=Hist1h4b PE=1 SV=2 - [H4_RAT]	214.42	0.4854	1	6	6	14	103	11.4	11.36	0.179
P48004	Proteasome subunit alpha type-7 OS=Rattus norvegicus GN=Psma7 PE=1 SV=1 - [PSA7_RAT]	427.97	0.4803	1	11	11	42	254	28.3	8.68	0.729
P06765	Platelet factor 4 OS=Rattus norvegicus GN=Pf4 PE=1 SV=1 - [PLF4_RAT]	266.52	0.4762	1	6	6	228	105	11.3	9.5	2.172
Q9QUH3	Apolipoprotein A-V OS=Rattus norvegicus GN=Apoa5 PE=2 SV=1 - [APOA5_RAT]	414.4	0.4741	1	13	13	25	367	41.4	6.48	1.786
P28073	Proteasome subunit beta type-6 OS=Rattus norvegicus GN=Psmb6 PE=1 SV=3 - [PSB6_RAT]	243.56	0.4706	1	7	7	20	238	25.3	5	0.676
P48032	Metalloproteinase inhibitor 3 OS=Rattus norvegicus GN=Timp3 PE=2 SV=1 - [TIMP3_RAT]	368.92	0.4692	1	10	10	121	211	24.2	8.84	1.969
P63039	60 kDa heat shock protein, mitochondrial OS=Rattus norvegicus GN=Hspd1 PE=1 SV=1 - [CH60_RAT]	899.21	0.4677	1	20	20	71	573	60.9	6.18	0.469
P06761	78 kDa glucose-regulated protein OS=Rattus norvegicus GN=Hspa5 PE=1 SV=1 - [GRP78_RAT]	813.61	0.4633	2	24	26	44	654	72.3	5.16	0.832
P34058	Heat shock protein HSP 90-beta OS=Rattus norvegicus GN=Hsp90ab1 PE=1 SV=4 - [HS90B_RAT]	1002.95	0.4613	2	17	32	79	724	83.2	5.03	0.59
P06866	Haptoglobin OS=Rattus norvegicus GN=Hp PE=1 SV=3 - [HPT_RAT]	689.89	0.4611	1	18	18	93	347	38.5	6.54	0.82
P0CG51	Polyubiquitin-B OS=Rattus norvegicus GN=Ubb PE=1 SV=1 - [UBB_RAT]	63.76	0.459	4	3	3	5	305	34.3	7.53	0.817
P04797	Glyceraldehyde-3-phosphate dehydrogenase OS=Rattus norvegicus GN=Gapdh PE=1 SV=3 - [G3P_RAT]	644.45	0.4565	2	13	13	108	333	35.8	8.03	1.508
Q63610	Tropomyosin alpha-3 chain OS=Rattus norvegicus GN=Tpm3 PE=1 SV=2 - [TPM3_RAT]	648.76	0.4556	1	9	16	77	248	29	4.78	1.742
P16296	Coagulation factor IX (Fragment) OS=Rattus norvegicus GN=F9 PE=2 SV=1 - [FA9_RAT]	327.47	0.4539	1	7	8	65	282	31.4	6.3	1.703
P08934	Kininogen-1 OS=Rattus norvegicus GN=Kng1 PE=2 SV=1 - [KNG1_RAT]	978.14	0.4538	1	20	24	179	639	70.9	6.8	1.371
P34064	Proteasome subunit alpha type-5 OS=Rattus norvegicus GN=Psma5 PE=2 SV=1 - [PSA5_RAT]	310.15	0.4523	1	8	8	30	241	26.4	4.86	0.764
A9UMV8	Histone H2A.J OS=Rattus norvegicus GN=H2afj PE=2 SV=1 - [H2AJ_RAT]	164.55	0.4419	8	3	3	9	129	14	11.05	0.369
P02773	Alpha-fetoprotein OS=Rattus norvegicus GN=Afp PE=2 SV=1 - [FETA_RAT]	788.53	0.4386	1	20	20	49	611	68.3	6.13	0.206
P02680	Fibrinogen gamma chain OS=Rattus norvegicus GN=Fgg PE=1 SV=3 - [FIBG_RAT]	627.1	0.4382	1	18	18	78	445	50.6	5.96	0.444
P01048	T-kininogen 1 OS=Rattus norvegicus GN=Map1 PE=1 SV=2 - [KNT1_RAT]	607.42	0.4372	1	6	16	71	430	47.7	6.52	0.262
Q63083	Nucleobindin-1 OS=Rattus norvegicus GN=Nucb1 PE=1 SV=1 - [NUCB1_RAT]	603.08	0.4357	1	17	17	62	459	53.5	5.12	0.653
O55004	Ribonuclease 4 OS=Rattus norvegicus GN=Rnase4 PE=1 SV=1 - [RNAS4_RAT]	253.34	0.4354	1	5	5	18	147	16.9	8.51	1.505
P40112	Proteasome subunit beta type-3 OS=Rattus norvegicus GN=Psmb3 PE=1 SV=1 - [PSB3_RAT]	355.44	0.4341	1	8	8	41	205	22.9	6.55	0.766
P21670	Proteasome subunit alpha type-4 OS=Rattus norvegicus GN=Psma4 PE=1 SV=1 - [PSA4_RAT]	400.95	0.433	1	10	10	40	261	29.5	7.72	0.666
P19939	Apolipoprotein C-I OS=Rattus norvegicus GN=Apoc1 PE=2 SV=1 - [APOC1_RAT]	257.99	0.4318	1	8	8	96	88	9.9	9.09	3.396
P11980	Pyruvate kinase PKM OS=Rattus norvegicus GN=Pkm PE=1 SV=3 - [KPYM_RAT]	591.93	0.4313	1	15	17	49	531	57.8	7.06	1.812
P62836	Ras-related protein Rap-1A OS=Rattus norvegicus GN=Rap1a PE=1 SV=1 - [RAP1A_RAT]	297.49	0.4293	1	2	8	42	184	21	6.67	1.201
P18421	Proteasome subunit beta type-1 OS=Rattus norvegicus GN=Psmb1 PE=1 SV=3 - [PSB1_RAT]	412.07	0.4292	1	9	9	36	240	26.5	7.36	0.691
P46462	Transitional endoplasmic reticulum ATPase OS=Rattus norvegicus GN=Vcp PE=1 SV=3 - [TERA_RAT]	1145.96	0.428	1	26	26	79	806	89.3	5.26	1.229
Q64119	Myosin light polypeptide 6 OS=Rattus norvegicus GN=Myl6 PE=1 SV=3 - [MYL6_RAT]	202.07	0.4238	1	5	5	14	151	17	4.55	3.052
Q6AY56	Tubulin alpha-8 chain OS=Rattus norvegicus GN=Tuba8 PE=2 SV=1 - [TBA8_RAT]	712.82	0.4232	1	3	14	85	449	50	5.1	2.138
P55797	Apolipoprotein C-IV OS=Rattus norvegicus GN=Apoc4 PE=2 SV=2 - [APOC4_RAT]	197.94	0.4194	1	6	6	57	124	14.5	9.32	1.89
P02091	Hemoglobin subunit beta-1 OS=Rattus norvegicus GN=Hbb PE=1 SV=3 - [HBB1_RAT]	260.84	0.415	1	2	5	31	147	16	8.07	0.779
P48199	C-reactive protein OS=Rattus norvegicus GN=Crp PE=1 SV=1 - [CRP_RAT]	294.46	0.4043	1	6	6	93	230	25.5	5	2.508
P82995	Heat shock protein HSP 90-alpha OS=Rattus norvegicus GN=Hsp90aa1 PE=1 SV=3 - [HS90A_RAT]	1085.84	0.4038	2	18	31	99	733	84.8	5.01	0.43
Q8CHN8	Mannan-binding lectin serine protease 1 OS=Rattus norvegicus GN=Masp1 PE=1 SV=2 - [MASP1_RAT]	825.62	0.4034	1	22	22	70	704	80	5.69	1.208
P23764	Glutathione peroxidase 3 OS=Rattus norvegicus GN=Gpx3 PE=2 SV=2 - [GPX3_RAT]	405.76	0.4027	2	10	10	257	226	25.4	8.12	2.402
P11517	Hemoglobin subunit beta-2 OS=Rattus norvegicus PE=1 SV=2 - [HBB2_RAT]	188.26	0.4014	1	2	5	13	147	16	8.79	0.438
P07092	Glia-derived nexin OS=Rattus norvegicus GN=Serpine2 PE=1 SV=1 - [GDN_RAT]	568.42	0.4005	1	15	15	56	397	44	9.69	2.209
P28075	Proteasome subunit beta type-5 OS=Rattus norvegicus GN=Psmb5 PE=1 SV=3 - [PSB5_RAT]	267.23	0.3916	1	6	6	7	263	28.6	7.02	0.759
Q62740	Secreted phosphoprotein 24 OS=Rattus norvegicus GN=Spp2 PE=2 SV=2 - [SPP24_RAT]	263.23	0.3892	1	6	6	12	203	23.2	8.09	0.771
P20059	Hemopexin OS=Rattus norvegicus GN=Hpx PE=1 SV=3 - [HEMO_RAT]	754.76	0.3891	1	19	19	89	460	51.3	7.65	0.732
P19945	60S acidic ribosomal protein P0 OS=Rattus norvegicus GN=Rplp0 PE=1 SV=2 - [RLA0_RAT]	411.96	0.388	1	9	9	18	317	34.2	6.25	0.301
Q811M5	Complement component C6 OS=Rattus norvegicus GN=C6 PE=2 SV=1 - [CO6_RAT]	1239.26	0.3865	1	30	30	150	934	105	6.87	1.905
P24090	Alpha-2-HS-glycoprotein OS=Rattus norvegicus GN=Ahsg PE=1 SV=2 - [FETUA_RAT]	448.65	0.3864	1	8	8	85	352	38	6.51	1.364
P51886	Lumican OS=Rattus norvegicus GN=Lum PE=2 SV=1 - [LUM_RAT]	412.43	0.3846	1	12	12	38	338	38.3	6.43	1.22
P18422	Proteasome subunit alpha type-3 OS=Rattus norvegicus GN=Psma3 PE=1 SV=3 - [PSA3_RAT]	412.82	0.3804	1	11	11	44	255	28.4	5.44	0.683
P04692	Tropomyosin alpha-1 chain OS=Rattus norvegicus GN=Tpm1 PE=1 SV=3 - [TPM1_RAT]	478.9	0.3803	1	4	15	54	284	32.7	4.74	1.713
Q62894	Extracellular matrix protein 1 OS=Rattus norvegicus GN=Ecm1 PE=2 SV=2 - [ECM1_RAT]	594.06	0.3701	1	16	16	61	562	63.2	6.87	2.114
P60901	Proteasome subunit alpha type-6 OS=Rattus norvegicus GN=Psma6 PE=1 SV=1 - [PSA6_RAT]	357.76	0.3699	1	7	7	43	246	27.4	6.76	0.73
P85972	Vinculin OS=Rattus norvegicus GN=Vcl PE=1 SV=1 - [VINC_RAT]	1208.4	0.3687	1	30	30	62	1066	116.5	6.09	1.893
Q7TMA5	Apolipoprotein B-100 OS=Rattus norvegicus GN=Apob PE=1 SV=1 - [APOB_RAT]	5130.35	0.3645	1	149	149	440	4743	535.7	7.42	0.769
Q66HD0	Endoplasmin OS=Rattus norvegicus GN=Hsp90b1 PE=1 SV=2 - [ENPL_RAT]	901.55	0.3644	1	24	26	75	804	92.7	4.81	0.626
P31394	Vitamin K-dependent protein C OS=Rattus norvegicus GN=Proc PE=2 SV=1 - [PROC_RAT]	612	0.3623	1	14	14	95	461	51.9	6.4	1.244
P09034	Argininosuccinate synthase OS=Rattus norvegicus GN=Ass1 PE=2 SV=1 - [ASSY_RAT]	360.02	0.3592	1	12	12	29	412	46.5	7.78	0.306
Q63207	Coagulation factor X OS=Rattus norvegicus GN=F10 PE=2 SV=1 - [FA10_RAT]	661.21	0.3589	1	16	17	130	482	54.2	5.4	1.894
Q6L711	Hyaluronan-binding protein 2 OS=Rattus norvegicus GN=Habp2 PE=2 SV=1 - [HABP2_RAT]	529.25	0.3584	1	18	18	53	558	62.1	6.27	1.432
P09527	Ras-related protein Rab-7a OS=Rattus norvegicus GN=Rab7a PE=1 SV=2 - [RAB7A_RAT]	190.64	0.3575	1	6	6	8	207	23.5	6.7	1.299
O08619	Coagulation factor XIII A chain OS=Rattus norvegicus GN=F13a1 PE=2 SV=3 - [F13A_RAT]	887.62	0.3566	1	23	23	112	732	82.6	5.62	2
P58775	Tropomyosin beta chain OS=Rattus norvegicus GN=Tpm2 PE=2 SV=1 - [TPM2_RAT]	472.46	0.3521	1	1	14	77	284	32.8	4.7	1.989
Q4KM35	Proteasome subunit beta type-10 OS=Rattus norvegicus GN=Psmb10 PE=2 SV=1 - [PSB10_RAT]	402.89	0.3516	1	7	7	32	273	29	6.64	0.807
P28064	Proteasome subunit beta type-8 OS=Rattus norvegicus GN=Psmb8 PE=1 SV=3 - [PSB8_RAT]	333.67	0.3514	1	7	7	18	276	30.5	7.42	0.735
Q64122	Myosin regulatory light polypeptide 9 OS=Rattus norvegicus GN=Myl9 PE=1 SV=2 - [MYL9_RAT]	194.83	0.3509	1	4	6	12	171	19.7	4.92	2.756
O88201	C-type lectin domain family 11 member A OS=Rattus norvegicus GN=Clec11a PE=2 SV=1 - [CLC11_RAT]	406.49	0.3476	1	12	12	35	328	36.4	5.44	1.374
P34067	Proteasome subunit beta type-4 OS=Rattus norvegicus GN=Psmb4 PE=1 SV=2 - [PSB4_RAT]	252.75	0.346	1	7	7	32	263	29.2	6.92	0.719
P97535	Phospholipase A1 member A OS=Rattus norvegicus GN=Pla1a PE=1 SV=1 - [PLA1A_RAT]	433.52	0.3443	1	11	11	44	456	50.2	7.97	1.339
Q8R2H5	Phosphatidylinositol-glycan-specific phospholipase D OS=Rattus norvegicus GN=Gpld1 PE=2 SV=1 - [PHLD_RAT]	753.52	0.344	1	21	21	57	843	93.7	6.65	1.737
Q4QRB4	Tubulin beta-3 chain OS=Rattus norvegicus GN=Tubb3 PE=1 SV=1 - [TBB3_RAT]	563.49	0.3422	1	2	13	75	450	50.4	4.93	1.457
P62161	Calmodulin OS=Rattus norvegicus GN=Calm1 PE=1 SV=2 - [CALM_RAT]	175.05	0.3356	2	4	4	20	149	16.8	4.22	1.71
Q03626	Murinoglobulin-1 OS=Rattus norvegicus GN=Mug1 PE=2 SV=1 - [MUG1_RAT]	1678.8	0.3322	1	8	37	263	1487	165.2	6.01	1.484
P06399	Fibrinogen alpha chain OS=Rattus norvegicus GN=Fga PE=1 SV=3 - [FIBA_RAT]	947.43	0.3312	1	26	26	112	782	86.6	5.74	0.594
P12369	cAMP-dependent protein kinase type II-beta regulatory subunit OS=Rattus norvegicus GN=Prkar2b PE=1 SV=3 - [KAP3_RAT]	365.11	0.3269	2	9	9	14	416	46.1	4.98	1.274
Q62812	Myosin-9 OS=Rattus norvegicus GN=Myh9 PE=1 SV=3 - [MYH9_RAT]	2103.18	0.3259	2	49	54	119	1961	226.2	5.6	2.342
P14046	Alpha-1-inhibitor 3 OS=Rattus norvegicus GN=A1i3 PE=1 SV=1 - [A1I3_RAT]	1596.93	0.325	1	9	38	259	1477	163.7	6.04	2.983
P07756	Carbamoyl-phosphate synthase [ammonia], mitochondrial OS=Rattus norvegicus GN=Cps1 PE=1 SV=1 - [CPSM_RAT]	1308.56	0.3187	1	39	39	87	1500	164.5	6.77	0.45
P31000	Vimentin OS=Rattus norvegicus GN=Vim PE=1 SV=2 - [VIME_RAT]	469.34	0.3155	2	13	13	21	466	53.7	5.12	0.779
P00173	Cytochrome b5 OS=Rattus norvegicus GN=Cyb5a PE=1 SV=2 - [CYB5_RAT]	95.12	0.3134	1	3	3	4	134	15.3	4.98	0.831
P31721	Complement C1q subcomponent subunit B OS=Rattus norvegicus GN=C1qb PE=1 SV=2 - [C1QB_RAT]	296.23	0.3083	2	6	6	38	253	26.6	9	0.749
P20762	Ig gamma-2C chain C region OS=Rattus norvegicus PE=2 SV=1 - [IGG2C_RAT]	280.38	0.304	1	7	7	30	329	36.5	8.22	1.435
Q5RKI0	WD repeat-containing protein 1 OS=Rattus norvegicus GN=Wdr1 PE=1 SV=3 - [WDR1_RAT]	382.86	0.3003	1	12	12	20	606	66.1	6.62	1.392
O35568	EGF-containing fibulin-like extracellular matrix protein 1 OS=Rattus norvegicus GN=Efemp1 PE=1 SV=1 - [FBLN3_RAT]	386.73	0.3002	1	9	9	27	493	54.6	5.11	1.553
Q7M0E3	Destrin OS=Rattus norvegicus GN=Dstn PE=1 SV=3 - [DEST_RAT]	189.73	0.297	1	3	4	20	165	18.5	8.03	1.546
Q9EQV9	Carboxypeptidase B2 OS=Rattus norvegicus GN=Cpb2 PE=2 SV=1 - [CBPB2_RAT]	417.2	0.2962	1	11	11	43	422	48.8	8.41	1.371
P13832	Myosin regulatory light chain RLC-A OS=Rattus norvegicus GN=Rlc-a PE=2 SV=2 - [MRLCA_RAT]	151.89	0.2907	2	2	4	5	172	19.9	4.81	1.821
P20761	Ig gamma-2B chain C region OS=Rattus norvegicus GN=Igh-1a PE=1 SV=1 - [IGG2B_RAT]	292.37	0.2883	1	8	8	143	333	36.5	7.64	0.826
Q9WTS8	Ficolin-1 OS=Rattus norvegicus GN=Fcn1 PE=2 SV=2 - [FCN1_RAT]	514.58	0.2866	1	11	11	138	335	36.6	7.62	1.273
P07335	Creatine kinase B-type OS=Rattus norvegicus GN=Ckb PE=1 SV=2 - [KCRB_RAT]	330.38	0.2861	1	8	8	21	381	42.7	5.67	1.669
P38659	Protein disulfide-isomerase A4 OS=Rattus norvegicus GN=Pdia4 PE=1 SV=2 - [PDIA4_RAT]	509.92	0.2846	1	17	17	34	643	72.7	5.12	0.74
P14630	Apolipoprotein M OS=Rattus norvegicus GN=Apom PE=1 SV=2 - [APOM_RAT]	152.63	0.2842	1	4	4	47	190	21.5	6.09	1.784
P36972	Adenine phosphoribosyltransferase OS=Rattus norvegicus GN=Aprt PE=1 SV=1 - [APT_RAT]	75.64	0.2833	1	3	3	5	180	19.5	6.57	1.272
P02764	Alpha-1-acid glycoprotein OS=Rattus norvegicus GN=Orm1 PE=2 SV=1 - [A1AG_RAT]	228.12	0.2829	1	7	7	13	205	23.6	5.91	0.323
P15978	Class I histocompatibility antigen, Non-RT1.A alpha-1 chain OS=Rattus norvegicus GN=RT1-Aw2 PE=1 SV=1 - [HA11_RAT]	223.42	0.279	1	5	7	19	319	36.5	5.12	0.569
P10959	Carboxylesterase 1C OS=Rattus norvegicus GN=Ces1c PE=1 SV=3 - [EST1C_RAT]	398.85	0.2769	1	11	12	25	549	60.1	5.73	0.675
P85411	Keratinocyte differentiation-associated protein OS=Rattus norvegicus GN=Krtdap PE=2 SV=1 - [KTDAP_RAT]	122.76	0.2755	1	2	2	5	98	10.8	6.52	1.635
O70199	UDP-glucose 6-dehydrogenase OS=Rattus norvegicus GN=Ugdh PE=2 SV=1 - [UGDH_RAT]	295.31	0.2718	1	9	9	21	493	54.9	7.55	0.544
P15083	Polymeric immunoglobulin receptor OS=Rattus norvegicus GN=Pigr PE=2 SV=1 - [PIGR_RAT]	969.08	0.2705	1	23	23	115	769	84.7	5.2	0.331
P55314	Complement component C8 beta chain OS=Rattus norvegicus GN=C8b PE=2 SV=2 - [CO8B_RAT]	660.58	0.2699	1	16	16	80	589	66.6	8.05	1.763
Q68FP1	Gelsolin OS=Rattus norvegicus GN=Gsn PE=1 SV=1 - [GELS_RAT]	536.75	0.2654	1	15	15	45	780	86	6.09	2.047
P11884	Aldehyde dehydrogenase, mitochondrial OS=Rattus norvegicus GN=Aldh2 PE=1 SV=1 - [ALDH2_RAT]	385.21	0.264	1	11	12	17	519	56.5	7.05	0.467
Q8CFN2	Cell division control protein 42 homolog OS=Rattus norvegicus GN=Cdc42 PE=1 SV=2 - [CDC42_RAT]	124.87	0.2565	1	4	4	9	191	21.2	6.55	1.939
P17246	Transforming growth factor beta-1 OS=Rattus norvegicus GN=Tgfb1 PE=1 SV=1 - [TGFB1_RAT]	284.1	0.2564	1	9	9	25	390	44.3	8.53	1.966
P53813	Vitamin K-dependent protein S OS=Rattus norvegicus GN=Pros1 PE=2 SV=1 - [PROS_RAT]	552.42	0.2504	1	18	18	106	675	74.6	5.48	1.433
P04041	Glutathione peroxidase 1 OS=Rattus norvegicus GN=Gpx1 PE=1 SV=4 - [GPX1_RAT]	94.8	0.2438	1	4	4	8	201	22.3	7.87	1.551
Q9QXQ0	Alpha-actinin-4 OS=Rattus norvegicus GN=Actn4 PE=1 SV=2 - [ACTN4_RAT]	774.85	0.2426	1	7	21	71	911	104.8	5.44	1.223
P28077	Proteasome subunit beta type-9 OS=Rattus norvegicus GN=Psmb9 PE=1 SV=2 - [PSB9_RAT]	202.37	0.242	1	5	5	18	219	23.3	5.01	0.813
Q99P74	Ras-related protein Rab-27B OS=Rattus norvegicus GN=Rab27b PE=2 SV=3 - [RB27B_RAT]	142.36	0.2385	1	5	5	9	218	24.6	5.54	1.402
Q9JLJ3	4-trimethylaminobutyraldehyde dehydrogenase OS=Rattus norvegicus GN=Aldh9a1 PE=1 SV=1 - [AL9A1_RAT]	261.88	0.2348	1	9	9	16	494	53.6	6.92	0.606
Q63556	Serine protease inhibitor A3M (Fragment) OS=Rattus norvegicus GN=Serpina3m PE=2 SV=1 - [SPA3M_RAT]	305.38	0.2306	1	7	8	19	412	46.1	5.92	1.281
P14272	Plasma kallikrein OS=Rattus norvegicus GN=Klkb1 PE=1 SV=1 - [KLKB1_RAT]	372.1	0.2304	2	13	14	22	638	71.2	8.07	1.512
Q8R491	EH domain-containing protein 3 OS=Rattus norvegicus GN=Ehd3 PE=1 SV=2 - [EHD3_RAT]	323.49	0.2299	2	5	12	17	535	60.8	6.46	2.073
P62963	Profilin-1 OS=Rattus norvegicus GN=Pfn1 PE=1 SV=2 - [PROF1_RAT]	59.01	0.2286	1	3	3	4	140	14.9	8.28	1.514
O70513	Galectin-3-binding protein OS=Rattus norvegicus GN=Lgals3bp PE=1 SV=2 - [LG3BP_RAT]	555.89	0.2282	1	12	12	32	574	63.7	5.35	0.733
Q9JHW0	Proteasome subunit beta type-7 OS=Rattus norvegicus GN=Psmb7 PE=1 SV=1 - [PSB7_RAT]	237.31	0.2274	1	6	6	22	277	29.9	7.97	0.583
P59996	Proprotein convertase subtilisin/kexin type 9 OS=Rattus norvegicus GN=Pcsk9 PE=1 SV=1 - [PCSK9_RAT]	525.44	0.2243	1	12	12	36	691	74.7	6.96	0.618
P10960	Sulfated glycoprotein 1 OS=Rattus norvegicus GN=Psap PE=1 SV=1 - [SAP_RAT]	344.77	0.2238	1	12	12	32	554	61.1	5.25	0.664
Q99PS8	Histidine-rich glycoprotein OS=Rattus norvegicus GN=Hrg PE=2 SV=1 - [HRG_RAT]	384.19	0.2229	1	12	12	43	525	59	7.84	1.766
P06238	Alpha-2-macroglobulin OS=Rattus norvegicus GN=A2m PE=2 SV=2 - [A2MG_RAT]	828.26	0.2215	1	22	23	49	1472	163.7	6.29	0.408
Q920G0	Src kinase-associated phosphoprotein 2 OS=Rattus norvegicus GN=Skap2 PE=2 SV=1 - [SKAP2_RAT]	329.99	0.2207	1	7	7	18	358	40.7	4.65	2.376
P01681	Ig kappa chain V region S211 OS=Rattus norvegicus PE=1 SV=1 - [KVX01_RAT]	55.95	0.2202	1	1	1	5	109	11.9	7.93	0.719
Q6RUV5	Ras-related C3 botulinum toxin substrate 1 OS=Rattus norvegicus GN=Rac1 PE=1 SV=1 - [RAC1_RAT]	103.1	0.2188	1	5	5	7	192	21.4	8.5	1.708
P35859	Insulin-like growth factor-binding protein complex acid labile subunit OS=Rattus norvegicus GN=Igfals PE=1 SV=1 - [ALS_RAT]	386.06	0.2172	1	10	10	33	603	66.8	6.52	2.76
P62630	Elongation factor 1-alpha 1 OS=Rattus norvegicus GN=Eef1a1 PE=1 SV=1 - [EF1A1_RAT]	217.59	0.2121	2	8	8	22	462	50.1	9.01	0.599
P11232	Thioredoxin OS=Rattus norvegicus GN=Txn PE=1 SV=2 - [THIO_RAT]	95.92	0.2095	1	2	2	4	105	11.7	4.92	1.355
P62747	Rho-related GTP-binding protein RhoB OS=Rattus norvegicus GN=Rhob PE=1 SV=1 - [RHOB_RAT]	62.86	0.2092	1	1	2	2	196	22.1	5.24	1.665
Q71RP1	Heparanase OS=Rattus norvegicus GN=Hpse PE=2 SV=1 - [HPSE_RAT]	288.6	0.209	1	8	8	18	536	60.4	9.22	2.066
O35460	Angiopoietin-1 OS=Rattus norvegicus GN=Angpt1 PE=2 SV=2 - [ANGP1_RAT]	307.71	0.2052	1	9	9	23	497	57.4	6.54	2.694
P10536	Ras-related protein Rab-1B OS=Rattus norvegicus GN=Rab1b PE=1 SV=1 - [RAB1B_RAT]	93.58	0.204	15	1	3	9	201	22.1	5.73	1.465
Q99J82	Integrin-linked protein kinase OS=Rattus norvegicus GN=Ilk PE=2 SV=1 - [ILK_RAT]	295.07	0.2035	1	9	9	31	452	51.3	8.07	2.39
Q91ZS3	45 kDa calcium-binding protein OS=Rattus norvegicus GN=Sdf4 PE=1 SV=1 - [CAB45_RAT]	184.49	0.2022	1	6	6	9	361	42	4.98	0.728
P05370	Glucose-6-phosphate 1-dehydrogenase OS=Rattus norvegicus GN=G6pdx PE=1 SV=3 - [G6PD_RAT]	242.02	0.2019	1	10	10	16	515	59.3	6.38	2.27
P54921	Alpha-soluble NSF attachment protein OS=Rattus norvegicus GN=Napa PE=1 SV=2 - [SNAA_RAT]	97.25	0.2	2	5	5	7	295	33.2	5.45	1.422
P06757	Alcohol dehydrogenase 1 OS=Rattus norvegicus GN=Adh1 PE=1 SV=3 - [ADH1_RAT]	218.73	0.1995	2	7	7	32	376	39.6	8.18	0.22
P16391	RT1 class I histocompatibility antigen, AA alpha chain OS=Rattus norvegicus PE=1 SV=2 - [HA12_RAT]	232.57	0.1968	1	5	7	14	371	41.8	5.44	0.756
P02793	Ferritin light chain 1 OS=Rattus norvegicus GN=Ftl1 PE=1 SV=3 - [FRIL1_RAT]	107.19	0.1967	1	3	3	4	183	20.7	6.43	1.345
P61589	Transforming protein RhoA OS=Rattus norvegicus GN=Rhoa PE=1 SV=1 - [RHOA_RAT]	103.38	0.1865	1	2	3	3	193	21.8	6.1	2.035
Q68FP2	Serum paraoxonase/lactonase 3 OS=Rattus norvegicus GN=Pon3 PE=2 SV=1 - [PON3_RAT]	106.98	0.1864	1	5	5	5	354	39.4	5.83	1.338
P26644	Beta-2-glycoprotein 1 OS=Rattus norvegicus GN=Apoh PE=2 SV=2 - [APOH_RAT]	171.17	0.1852	1	6	6	11	297	33.2	8.22	0.599
P20759	Ig gamma-1 chain C region OS=Rattus norvegicus PE=1 SV=1 - [IGHG1_RAT]	211.97	0.181	1	2	5	59	326	35.9	6.89	0.741
Q9WVH8	Fibulin-5 OS=Rattus norvegicus GN=Fbln5 PE=2 SV=1 - [FBLN5_RAT]	290.37	0.1808	1	8	8	39	448	50.1	4.67	1.272
P01805	Ig heavy chain V region IR2 OS=Rattus norvegicus PE=4 SV=1 - [HVR01_RAT]	84.07	0.1761	1	2	2	8	142	16	8.24	1.346
P70550	Ras-related protein Rab-8B OS=Rattus norvegicus GN=Rab8b PE=1 SV=1 - [RAB8B_RAT]	116.19	0.1739	14	1	3	10	207	23.6	9.07	1.439
Q5XIE8	Integral membrane protein 2B OS=Rattus norvegicus GN=Itm2b PE=2 SV=1 - [ITM2B_RAT]	136.9	0.1729	1	4	4	7	266	30.3	5.3	0.568
P07871	3-ketoacyl-CoA thiolase B, peroxisomal OS=Rattus norvegicus GN=Acaa1b PE=2 SV=2 - [THIKB_RAT]	135.5	0.1722	2	4	4	4	424	43.8	8.22	0.71
Q63716	Peroxiredoxin-1 OS=Rattus norvegicus GN=Prdx1 PE=1 SV=1 - [PRDX1_RAT]	104.27	0.1658	2	4	4	5	199	22.1	8.13	0.514
P28037	Cytosolic 10-formyltetrahydrofolate dehydrogenase OS=Rattus norvegicus GN=Aldh1l1 PE=1 SV=3 - [AL1L1_RAT]	293.53	0.1641	1	12	12	14	902	98.8	5.91	0.62
Q9WVB1	Ras-related protein Rab-6A OS=Rattus norvegicus GN=Rab6a PE=2 SV=2 - [RAB6A_RAT]	111.47	0.1635	9	2	3	10	208	23.6	5.54	1.798
Q5XFX0	Transgelin-2 OS=Rattus norvegicus GN=Tagln2 PE=2 SV=1 - [TAGL2_RAT]	71.55	0.1608	1	2	2	3	199	22.4	8.25	1.807
Q5PQJ6	Pyrroline-5-carboxylate reductase 3 OS=Rattus norvegicus GN=Pycrl PE=2 SV=1 - [P5CR3_RAT]	100.01	0.1606	1	3	3	5	274	28.9	7.06	0.758
Q9QZK5	Serine protease HTRA1 OS=Rattus norvegicus GN=Htra1 PE=2 SV=1 - [HTRA1_RAT]	148.39	0.1604	1	5	5	7	480	51.3	7.65	0.692
Q00715	Histone H2B type 1 OS=Rattus norvegicus PE=1 SV=2 - [H2B1_RAT]	76.76	0.16	2	2	2	7	125	14	10.36	0.316
P38918	Aflatoxin B1 aldehyde reductase member 3 OS=Rattus norvegicus GN=Akr7a3 PE=1 SV=2 - [ARK73_RAT]	116.56	0.159	1	4	4	7	327	36.7	7.24	0.447
Q9WUW3	Complement factor I OS=Rattus norvegicus GN=Cfi PE=2 SV=1 - [CFAI_RAT]	230.67	0.1573	2	7	8	11	604	67.3	7.42	0.603
Q3T1J1	Eukaryotic translation initiation factor 5A-1 OS=Rattus norvegicus GN=Eif5a PE=1 SV=3 - [IF5A1_RAT]	81.82	0.1558	1	2	2	7	154	16.8	5.24	1.38
Q10758	Keratin, type II cytoskeletal 8 OS=Rattus norvegicus GN=Krt8 PE=1 SV=3 - [K2C8_RAT]	176.38	0.1532	3	6	7	9	483	54	6	0.562
P04906	Glutathione S-transferase P OS=Rattus norvegicus GN=Gstp1 PE=1 SV=2 - [GSTP1_RAT]	60.84	0.1524	1	2	2	3	210	23.4	7.36	0.593
P23358	60S ribosomal protein L12 OS=Rattus norvegicus GN=Rpl12 PE=2 SV=1 - [RL12_RAT]	78.99	0.1515	1	2	2	3	165	17.8	9.42	0.619
P24594	Insulin-like growth factor-binding protein 5 OS=Rattus norvegicus GN=Igfbp5 PE=1 SV=1 - [IBP5_RAT]	91.33	0.1513	1	4	4	7	271	30.3	8.09	2.409
P09811	Glycogen phosphorylase, liver form OS=Rattus norvegicus GN=Pygl PE=1 SV=5 - [PYGL_RAT]	319.87	0.1506	1	10	11	15	850	97.4	7.2	0.7
P49744	Thrombospondin-4 OS=Rattus norvegicus GN=Thbs4 PE=1 SV=1 - [TSP4_RAT]	321.23	0.149	1	9	9	15	980	108.1	4.75	1.406
B0BNI5	Olfactomedin-like protein 3 OS=Rattus norvegicus GN=Olfml3 PE=2 SV=2 - [OLFL3_RAT]	152.11	0.1453	1	6	6	9	406	45.9	6.57	0.738
P20673	Argininosuccinate lyase OS=Rattus norvegicus GN=Asl PE=2 SV=1 - [ARLY_RAT]	182.36	0.1432	1	6	6	7	461	51.5	6.4	0.389
P01015	Angiotensinogen OS=Rattus norvegicus GN=Agt PE=1 SV=1 - [ANGT_RAT]	191.48	0.1405	1	6	6	7	477	51.9	5.57	1.228
Q06000	Lipoprotein lipase OS=Rattus norvegicus GN=Lpl PE=1 SV=1 - [LIPL_RAT]	206.86	0.1392	1	4	4	6	474	53	8.13	0.7
Q6Q0N1	Cytosolic non-specific dipeptidase OS=Rattus norvegicus GN=Cndp2 PE=1 SV=1 - [CNDP2_RAT]	121.08	0.1389	1	4	4	5	475	52.7	5.66	1.436
Q5FVH0	Complement C1q tumor necrosis factor-related protein 5 OS=Rattus norvegicus GN=C1qtnf5 PE=2 SV=1 - [C1QT5_RAT]	82.98	0.1358	1	2	2	2	243	25.3	6.68	0.775
Q9R1T1	Barrier-to-autointegration factor OS=Rattus norvegicus GN=Banf1 PE=1 SV=1 - [BAF_RAT]	43.39	0.1348	1	1	1	1	89	10	6.09	1.308
P11762	Galectin-1 OS=Rattus norvegicus GN=Lgals1 PE=1 SV=2 - [LEG1_RAT]	41.29	0.1333	1	2	2	2	135	14.8	5.26	2.797
P05982	NAD(P)H dehydrogenase [quinone] 1 OS=Rattus norvegicus GN=Nqo1 PE=1 SV=4 - [NQO1_RAT]	67.37	0.1314	1	3	3	4	274	30.9	8.43	0.576
P38983	40S ribosomal protein SA OS=Rattus norvegicus GN=Rpsa PE=1 SV=3 - [RSSA_RAT]	82.4	0.1288	1	3	3	5	295	32.8	4.87	0.774
P63018	Heat shock cognate 71 kDa protein OS=Rattus norvegicus GN=Hspa8 PE=1 SV=1 - [HSP7C_RAT]	197.58	0.1285	2	4	7	10	646	70.8	5.52	0.7
Q9Z2G8	Nucleosome assembly protein 1-like 1 OS=Rattus norvegicus GN=Nap1l1 PE=2 SV=1 - [NP1L1_RAT]	108.99	0.1282	1	3	4	7	390	45.3	4.5	1.552
P85125	Polymerase I and transcript release factor OS=Rattus norvegicus GN=Ptrf PE=1 SV=1 - [PTRF_RAT]	130.59	0.1276	1	3	3	5	392	43.9	5.52	1.724
Q6V0K7	Oncoprotein-induced transcript 3 protein OS=Rattus norvegicus GN=Oit3 PE=2 SV=1 - [OIT3_RAT]	182.8	0.1264	1	7	7	12	546	60.1	5.58	0.593
P13437	3-ketoacyl-CoA thiolase, mitochondrial OS=Rattus norvegicus GN=Acaa2 PE=2 SV=1 - [THIM_RAT]	124.84	0.1259	1	4	4	6	397	41.8	7.94	0.642
P10719	ATP synthase subunit beta, mitochondrial OS=Rattus norvegicus GN=Atp5b PE=1 SV=2 - [ATPB_RAT]	112.43	0.1248	1	5	5	7	529	56.3	5.34	0.439
P09456	cAMP-dependent protein kinase type I-alpha regulatory subunit OS=Rattus norvegicus GN=Prkar1a PE=2 SV=2 - [KAP0_RAT]	61.33	0.1234	1	3	3	4	381	43.1	5.35	2.213
P50503	Hsc70-interacting protein OS=Rattus norvegicus GN=St13 PE=1 SV=1 - [F10A1_RAT]	126.74	0.1223	1	4	4	7	368	41.3	5.39	0.626
P62138	Serine/threonine-protein phosphatase PP1-alpha catalytic subunit OS=Rattus norvegicus GN=Ppp1ca PE=1 SV=1 - [PP1A_RAT]	83.25	0.1212	3	3	3	5	330	37.5	6.33	1.532
P08460	Nidogen-1 (Fragment) OS=Rattus norvegicus GN=Nid1 PE=1 SV=2 - [NID1_RAT]	104.05	0.1204	1	4	4	8	324	35.6	4.74	0.654
P62332	ADP-ribosylation factor 6 OS=Rattus norvegicus GN=Arf6 PE=1 SV=2 - [ARF6_RAT]	65.75	0.12	2	2	2	4	175	20.1	8.95	1.511
O08628	Procollagen C-endopeptidase enhancer 1 OS=Rattus norvegicus GN=Pcolce PE=1 SV=1 - [PCOC1_RAT]	108.11	0.1197	1	4	4	8	468	50.2	8.06	0.63
Q3B8Q0	Microtubule-associated protein RP/EB family member 2 OS=Rattus norvegicus GN=Mapre2 PE=2 SV=1 - [MARE2_RAT]	93.46	0.1196	1	2	2	2	326	37	5.38	2.347
Q9Z244	GMP reductase 1 OS=Rattus norvegicus GN=Gmpr PE=2 SV=1 - [GMPR1_RAT]	88.44	0.1188	1	3	3	6	345	37.5	6.98	1.757
Q68FQ0	T-complex protein 1 subunit epsilon OS=Rattus norvegicus GN=Cct5 PE=1 SV=1 - [TCPE_RAT]	139.12	0.1165	1	6	6	6	541	59.5	5.72	1.954
B0LT89	Serine/threonine-protein kinase 24 OS=Rattus norvegicus GN=Stk24 PE=2 SV=1 - [STK24_RAT]	155.75	0.116	1	5	5	12	431	48	5.43	1.843
Q6P4Z9	COP9 signalosome complex subunit 8 OS=Rattus norvegicus GN=Cops8 PE=2 SV=1 - [CSN8_RAT]	98.27	0.1148	1	2	2	4	209	23.2	5.2	0.833
P23680	Serum amyloid P-component OS=Rattus norvegicus GN=Apcs PE=2 SV=2 - [SAMP_RAT]	69.86	0.114	1	2	2	2	228	26.2	5.69	0.809
Q64057	Alpha-aminoadipic semialdehyde dehydrogenase OS=Rattus norvegicus GN=Aldh7a1 PE=1 SV=2 - [AL7A1_RAT]	186.96	0.1132	1	5	5	5	539	58.7	7.87	0.645
F1LQ70	Arachidonate 12-lipoxygenase, 12S-type OS=Rattus norvegicus GN=Alox12 PE=1 SV=1 - [LOX12_RAT]	165.13	0.1131	1	5	5	7	663	75.5	6.46	2.545
O54735	cGMP-specific 3',5'-cyclic phosphodiesterase OS=Rattus norvegicus GN=Pde5a PE=2 SV=1 - [PDE5A_RAT]	185.86	0.1128	1	9	9	11	833	94.5	6.1	1.426
P53534	Glycogen phosphorylase, brain form (Fragment) OS=Rattus norvegicus GN=Pygb PE=1 SV=3 - [PYGB_RAT]	296.87	0.1122	1	7	8	8	838	96.1	6.68	0.441
P20961	Plasminogen activator inhibitor 1 OS=Rattus norvegicus GN=Serpine1 PE=2 SV=1 - [PAI1_RAT]	127.94	0.1119	1	4	4	5	402	45	6.64	0.229
P57756	Ficolin-2 OS=Rattus norvegicus GN=Fcn2 PE=2 SV=1 - [FCN2_RAT]	85.51	0.1097	1	3	3	5	319	34.7	6.64	1.313
P24268	Cathepsin D OS=Rattus norvegicus GN=Ctsd PE=1 SV=1 - [CATD_RAT]	117.08	0.1081	1	3	3	5	407	44.7	7.09	0.582
P09650	Mast cell protease 1 OS=Rattus norvegicus GN=Mcpt1 PE=1 SV=3 - [MCPT1_RAT]	46.94	0.1077	1	2	2	3	260	28.6	9.5	2.246
P10354	Chromogranin-A OS=Rattus norvegicus GN=Chga PE=1 SV=1 - [CMGA_RAT]	95.59	0.1073	1	4	4	12	466	52	4.73	1.27
P08494	Matrix Gla protein OS=Rattus norvegicus GN=Mgp PE=1 SV=2 - [MGP_RAT]	23.91	0.1068	1	1	1	1	103	12	9.14	0.72
Q5XIM9	T-complex protein 1 subunit beta OS=Rattus norvegicus GN=Cct2 PE=1 SV=3 - [TCPB_RAT]	140.27	0.1065	1	3	3	4	535	57.4	6.46	1.406
P24054	SPARC-like protein 1 OS=Rattus norvegicus GN=Sparcl1 PE=2 SV=1 - [SPRL1_RAT]	161.03	0.1057	1	5	5	9	634	70.6	4.7	0.407
Q9EPH1	Alpha-1B-glycoprotein OS=Rattus norvegicus GN=A1bg PE=2 SV=2 - [A1BG_RAT]	155.41	0.1053	1	5	5	9	513	56.4	7.28	0.251
P28480	T-complex protein 1 subunit alpha OS=Rattus norvegicus GN=Tcp1 PE=1 SV=1 - [TCPA_RAT]	119.62	0.1043	1	5	5	6	556	60.3	6.21	1.384
P31210	3-oxo-5-beta-steroid 4-dehydrogenase OS=Rattus norvegicus GN=Akr1d1 PE=1 SV=1 - [AK1D1_RAT]	46.89	0.1043	1	3	3	4	326	37.4	6.62	0.606
P62716	Serine/threonine-protein phosphatase 2A catalytic subunit beta isoform OS=Rattus norvegicus GN=Ppp2cb PE=1 SV=1 - [PP2AB_RAT]	56.22	0.1036	2	2	2	4	309	35.6	5.43	1.214
P13803	Electron transfer flavoprotein subunit alpha, mitochondrial OS=Rattus norvegicus GN=Etfa PE=1 SV=4 - [ETFA_RAT]	96.59	0.1021	1	2	2	2	333	34.9	8.38	0.757
Q68FT5	S-methylmethionine--homocysteine S-methyltransferase BHMT2 OS=Rattus norvegicus GN=Bhmt2 PE=2 SV=1 - [BHMT2_RAT]	72.93	0.1019	1	2	3	5	363	39.9	6.61	0.72
P05065	Fructose-bisphosphate aldolase A OS=Rattus norvegicus GN=Aldoa PE=1 SV=2 - [ALDOA_RAT]	106.92	0.1016	1	3	3	4	364	39.3	8.09	0.804
P60868	40S ribosomal protein S20 OS=Rattus norvegicus GN=Rps20 PE=3 SV=1 - [RS20_RAT]	26.44	0.1008	1	1	1	1	119	13.4	9.94	0.786
O35763	Moesin OS=Rattus norvegicus GN=Msn PE=1 SV=3 - [MOES_RAT]	147.6	0.1005	2	5	5	11	577	67.7	6.54	1.394
P47860	6-phosphofructokinase type C OS=Rattus norvegicus GN=Pfkp PE=1 SV=2 - [K6PP_RAT]	217.18	0.1003	1	7	7	8	788	85.7	7.28	1.742
P06883	Glucagon OS=Rattus norvegicus GN=Gcg PE=1 SV=1 - [GLUC_RAT]	66.24	0.1	1	2	2	2	180	20.8	5.64	0.405
Q08163	Adenylyl cyclase-associated protein 1 OS=Rattus norvegicus GN=Cap1 PE=1 SV=3 - [CAP1_RAT]	114.58	0.0992	1	3	3	6	474	51.6	7.52	1.209
P17077	60S ribosomal protein L9 OS=Rattus norvegicus GN=Rpl9 PE=1 SV=1 - [RL9_RAT]	35.55	0.099	1	1	1	1	192	21.9	9.95	0.764
P57113	Maleylacetoacetate isomerase OS=Rattus norvegicus GN=Gstz1 PE=1 SV=2 - [MAAI_RAT]	59.76	0.0972	1	2	2	2	216	23.9	7.77	0.519
P0C643	RAS guanyl-releasing protein 2 OS=Rattus norvegicus GN=Rasgrp2 PE=1 SV=1 - [GRP2_RAT]	180.88	0.097	1	5	5	10	608	69.2	7.68	2.803
Q5I0M2	Nicotinate-nucleotide pyrophosphorylase [carboxylating] OS=Rattus norvegicus GN=Qprt PE=2 SV=1 - [NADC_RAT]	55.86	0.097	1	2	2	2	299	31.3	6.42	0.662
Q6AYG3	Protein prune homolog OS=Rattus norvegicus GN=Prune PE=2 SV=1 - [PRUNE_RAT]	63.78	0.0969	1	3	3	3	454	50	5.07	1.779
P62907	60S ribosomal protein L10a OS=Rattus norvegicus GN=Rpl10a PE=1 SV=2 - [RL10A_RAT]	39.26	0.0968	1	2	2	2	217	24.8	9.94	0.498
P25236	Selenoprotein P OS=Rattus norvegicus GN=Sepp1 PE=1 SV=2 - [SEPP1_RAT]	70.82	0.0961	1	3	3	5	385	43.1	7.36	1.298
Q63772	Growth arrest-specific protein 6 OS=Rattus norvegicus GN=Gas6 PE=1 SV=1 - [GAS6_RAT]	98.3	0.0935	1	5	5	7	674	74.6	5.91	0.388
P97536	Cullin-associated NEDD8-dissociated protein 1 OS=Rattus norvegicus GN=Cand1 PE=1 SV=1 - [CAND1_RAT]	265.91	0.0927	1	8	8	11	1230	136.3	5.78	0.592
P52296	Importin subunit beta-1 OS=Rattus norvegicus GN=Kpnb1 PE=1 SV=1 - [IMB1_RAT]	203.93	0.0914	1	5	5	9	875	97.1	4.77	0.832
O35303	Dynamin-1-like protein OS=Rattus norvegicus GN=Dnm1l PE=1 SV=1 - [DNM1L_RAT]	133.62	0.0901	1	4	4	5	755	83.9	7.08	1.527
Q6IFW6	Keratin, type I cytoskeletal 10 OS=Rattus norvegicus GN=Krt10 PE=3 SV=1 - [K1C10_RAT]	147.69	0.0875	1	4	4	7	526	56.5	5.15	0.686
Q66H98	Serum deprivation-response protein OS=Rattus norvegicus GN=Sdpr PE=1 SV=3 - [SDPR_RAT]	157.58	0.0863	1	4	4	19	417	46.4	5.29	2.61
P10760	Adenosylhomocysteinase OS=Rattus norvegicus GN=Ahcy PE=1 SV=3 - [SAHH_RAT]	92.77	0.0856	1	4	4	9	432	47.5	6.54	0.414
Q64611	Cysteine sulfinic acid decarboxylase OS=Rattus norvegicus GN=Csad PE=1 SV=1 - [CSAD_RAT]	145.79	0.0852	1	4	4	5	493	55.2	7.24	0.672
P84092	AP-2 complex subunit mu OS=Rattus norvegicus GN=Ap2m1 PE=1 SV=1 - [AP2M1_RAT]	80.95	0.0851	1	3	3	4	435	49.6	9.54	1.201
O89046	Coronin-1B OS=Rattus norvegicus GN=Coro1b PE=1 SV=1 - [COR1B_RAT]	101.41	0.0847	2	4	4	6	484	53.8	5.97	1.218
P23593	Apolipoprotein D OS=Rattus norvegicus GN=Apod PE=1 SV=1 - [APOD_RAT]	21.51	0.0847	1	1	1	1	189	21.6	5.02	1.45
Q05511	Serine protease hepsin OS=Rattus norvegicus GN=Hpn PE=2 SV=1 - [HEPS_RAT]	79.86	0.0841	1	3	3	3	416	44.9	7.62	1.501
Q9QYJ2	Ras GTPase-activating protein 3 OS=Rattus norvegicus GN=Rasa3 PE=2 SV=2 - [RASA3_RAT]	186.34	0.0827	1	5	5	7	834	96	7.34	1.858
O35783	Calumenin OS=Rattus norvegicus GN=Calu PE=1 SV=1 - [CALU_RAT]	45.41	0.0825	1	2	2	2	315	37	4.58	1.611
O88600	Heat shock 70 kDa protein 4 OS=Rattus norvegicus GN=Hspa4 PE=1 SV=1 - [HSP74_RAT]	133.06	0.0821	1	5	5	5	840	94	5.21	0.817
Q9WV63	Kinesin-like protein KIF2A OS=Rattus norvegicus GN=Kif2a PE=2 SV=2 - [KIF2A_RAT]	189.03	0.0809	1	7	7	11	705	79.7	6.68	1.585
P18757	Cystathionine gamma-lyase OS=Rattus norvegicus GN=Cth PE=1 SV=2 - [CGL_RAT]	104.61	0.0804	1	3	3	3	398	43.6	7.96	0.417
P12928	Pyruvate kinase PKLR OS=Rattus norvegicus GN=Pklr PE=2 SV=2 - [KPYR_RAT]	126.45	0.0801	1	2	4	7	574	62.2	6.92	0.597
Q02759	Arachidonate 15-lipoxygenase OS=Rattus norvegicus GN=Alox15 PE=1 SV=3 - [LOX15_RAT]	97.54	0.0799	1	3	3	3	663	75.3	6.58	0.457
P19999	Mannose-binding protein A OS=Rattus norvegicus GN=Mbl1 PE=1 SV=1 - [MBL1_RAT]	64.7	0.0798	1	2	2	3	238	25.3	7.62	1.95
Q07205	Eukaryotic translation initiation factor 5 OS=Rattus norvegicus GN=Eif5 PE=1 SV=1 - [IF5_RAT]	114.25	0.0793	1	3	3	5	429	48.9	5.52	1.25
P17988	Sulfotransferase 1A1 OS=Rattus norvegicus GN=Sult1a1 PE=1 SV=1 - [ST1A1_RAT]	34.84	0.079	1	2	2	2	291	33.9	6.86	0.628
Q68FR2	Bridging integrator 2 OS=Rattus norvegicus GN=Bin2 PE=1 SV=1 - [BIN2_RAT]	56.91	0.0789	1	2	2	2	507	55.1	4.88	1.353
Q9JI85	Nucleobindin-2 OS=Rattus norvegicus GN=Nucb2 PE=2 SV=1 - [NUCB2_RAT]	75.09	0.0786	1	3	3	3	420	50.1	5.11	1.296
Q6AYK8	Eukaryotic translation initiation factor 3 subunit D OS=Rattus norvegicus GN=Eif3d PE=2 SV=1 - [EIF3D_RAT]	98.62	0.0785	1	3	3	3	548	63.9	6.05	1.221
P08009	Glutathione S-transferase Yb-3 OS=Rattus norvegicus GN=Gstm3 PE=1 SV=2 - [GSTM4_RAT]	26.24	0.078	2	1	1	1	218	25.7	7.33	0.758
Q5PQQ8	Integrin beta-like protein 1 OS=Rattus norvegicus GN=Itgbl1 PE=2 SV=1 - [ITGBL_RAT]	80.3	0.0769	1	3	3	3	494	53.9	5.5	0.563
Q7TPB1	T-complex protein 1 subunit delta OS=Rattus norvegicus GN=Cct4 PE=1 SV=3 - [TCPD_RAT]	147.79	0.0761	1	3	3	4	539	58.1	8.02	1.595
Q63108	Carboxylesterase 1E OS=Rattus norvegicus GN=Ces1e PE=2 SV=1 - [EST1E_RAT]	67.26	0.0749	1	1	2	3	561	61.7	5.99	0.659
P20417	Tyrosine-protein phosphatase non-receptor type 1 OS=Rattus norvegicus GN=Ptpn1 PE=1 SV=1 - [PTN1_RAT]	83.34	0.0741	1	3	3	3	432	49.6	6.16	1.26
Q6PEC4	S-phase kinase-associated protein 1 OS=Rattus norvegicus GN=Skp1 PE=2 SV=3 - [SKP1_RAT]	26.07	0.0736	1	1	1	1	163	18.7	4.54	0.668
P04905	Glutathione S-transferase Mu 1 OS=Rattus norvegicus GN=Gstm1 PE=1 SV=2 - [GSTM1_RAT]	42.92	0.0734	1	1	1	2	218	25.9	8.19	0.374
Q5U2Z3	Nucleosome assembly protein 1-like 4 OS=Rattus norvegicus GN=Nap1l4 PE=1 SV=1 - [NP1L4_RAT]	46.38	0.0725	1	1	2	4	386	43.9	4.68	0.68
Q6AYH5	Dynactin subunit 2 OS=Rattus norvegicus GN=Dctn2 PE=1 SV=1 - [DCTN2_RAT]	57.64	0.0721	1	2	2	2	402	44.1	5.26	0.806
P62853	40S ribosomal protein S25 OS=Rattus norvegicus GN=Rps25 PE=2 SV=1 - [RS25_RAT]	20.96	0.072	1	1	1	1	125	13.7	10.11	1.541
P29534	Vascular cell adhesion protein 1 OS=Rattus norvegicus GN=Vcam1 PE=2 SV=1 - [VCAM1_RAT]	139.2	0.0717	1	4	4	4	739	81.2	5.24	1.207
P14659	Heat shock-related 70 kDa protein 2 OS=Rattus norvegicus GN=Hspa2 PE=1 SV=2 - [HSP72_RAT]	87.52	0.0711	2	1	4	4	633	69.6	5.67	1.516
Q68FW9	COP9 signalosome complex subunit 3 OS=Rattus norvegicus GN=Cops3 PE=2 SV=1 - [CSN3_RAT]	44.88	0.0709	1	2	2	2	423	47.8	6.65	0.492
Q63448	Peroxisomal acyl-coenzyme A oxidase 3 OS=Rattus norvegicus GN=Acox3 PE=1 SV=1 - [ACOX3_RAT]	93.78	0.07	1	4	4	4	700	78.4	8.19	0.719
Q6IMF3	Keratin, type II cytoskeletal 1 OS=Rattus norvegicus GN=Krt1 PE=2 SV=1 - [K2C1_RAT]	124.35	0.0672	2	3	4	9	625	64.8	7.87	0.781
A2RUV9	Adipocyte enhancer-binding protein 1 OS=Rattus norvegicus GN=Aebp1 PE=2 SV=1 - [AEBP1_RAT]	183.67	0.0665	1	6	6	9	1128	128	5.2	0.474
O35276	Neuropilin-2 OS=Rattus norvegicus GN=Nrp2 PE=2 SV=1 - [NRP2_RAT]	115.15	0.0659	1	4	4	4	925	103.8	5.31	0.824
P51647	Retinal dehydrogenase 1 OS=Rattus norvegicus GN=Aldh1a1 PE=1 SV=3 - [AL1A1_RAT]	77.54	0.0639	1	2	3	4	501	54.4	7.83	0.441
Q62847	Gamma-adducin OS=Rattus norvegicus GN=Add3 PE=1 SV=2 - [ADDG_RAT]	96.67	0.0638	1	3	3	3	705	78.8	5.67	1.645
Q80T18	Glia maturation factor gamma OS=Rattus norvegicus GN=Gmfg PE=2 SV=1 - [GMFG_RAT]	34.38	0.0634	1	1	1	2	142	16.8	5.71	1.99
P85971	6-phosphogluconolactonase OS=Rattus norvegicus GN=Pgls PE=1 SV=1 - [6PGL_RAT]	40.21	0.0623	1	1	1	1	257	27.2	5.85	1.698
Q920H8	Hephaestin OS=Rattus norvegicus GN=Heph PE=2 SV=1 - [HEPH_RAT]	169.75	0.0622	1	5	5	6	1157	129.5	6.15	0.825
Q63617	Hypoxia up-regulated protein 1 OS=Rattus norvegicus GN=Hyou1 PE=1 SV=1 - [HYOU1_RAT]	144.23	0.0621	1	4	4	6	999	111.2	5.19	1.296
P05712	Ras-related protein Rab-2A OS=Rattus norvegicus GN=Rab2a PE=1 SV=1 - [RAB2A_RAT]	61.07	0.0613	1	1	1	2	212	23.5	6.54	0.748
Q4KM73	UMP-CMP kinase OS=Rattus norvegicus GN=Cmpk1 PE=1 SV=2 - [KCY_RAT]	34.37	0.0612	1	1	1	1	196	22.2	5.83	1.667
P62815	V-type proton ATPase subunit B, brain isoform OS=Rattus norvegicus GN=Atp6v1b2 PE=1 SV=1 - [VATB2_RAT]	69.31	0.0607	1	2	2	2	511	56.5	5.81	0.808
P13444	S-adenosylmethionine synthase isoform type-1 OS=Rattus norvegicus GN=Mat1a PE=1 SV=2 - [METK1_RAT]	68.31	0.0605	1	2	2	4	397	43.7	5.95	0.377
Q9EQV6	Tripeptidyl-peptidase 1 OS=Rattus norvegicus GN=Tpp1 PE=1 SV=1 - [TPP1_RAT]	34.39	0.0604	1	2	2	2	563	61.3	6.74	1.268
Q5RJP0	Aldose reductase-related protein 1 OS=Rattus norvegicus GN=Akr1b7 PE=1 SV=1 - [ALD1_RAT]	54.07	0.0601	1	2	2	3	316	36.1	7.85	0.47
P97834	COP9 signalosome complex subunit 1 OS=Rattus norvegicus GN=Gps1 PE=1 SV=1 - [CSN1_RAT]	37.35	0.0594	1	1	1	1	471	53.4	6.84	0.409
Q5BJY9	Keratin, type I cytoskeletal 18 OS=Rattus norvegicus GN=Krt18 PE=1 SV=3 - [K1C18_RAT]	81.08	0.0591	4	2	2	2	423	47.7	5.26	0.183
Q68G31	Phenazine biosynthesis-like domain-containing protein OS=Rattus norvegicus GN=Pbld PE=2 SV=1 - [PBLD_RAT]	20.56	0.059	1	1	1	1	288	31.7	6.3	0.556
P61314	60S ribosomal protein L15 OS=Rattus norvegicus GN=Rpl15 PE=1 SV=2 - [RL15_RAT]	42.44	0.0588	1	1	1	1	204	24.1	11.62	0.617
P05696	Protein kinase C alpha type OS=Rattus norvegicus GN=Prkca PE=1 SV=3 - [KPCA_RAT]	167.44	0.058	2	4	4	6	672	76.7	7.05	1.752
Q91ZN1	Coronin-1A OS=Rattus norvegicus GN=Coro1a PE=1 SV=3 - [COR1A_RAT]	83.29	0.0564	1	2	2	3	461	51	6.48	1.319
P28023	Dynactin subunit 1 OS=Rattus norvegicus GN=Dctn1 PE=1 SV=2 - [DCTN1_RAT]	188.91	0.0563	1	6	6	6	1280	141.8	5.74	1.279
O35824	DnaJ homolog subfamily A member 2 OS=Rattus norvegicus GN=Dnaja2 PE=2 SV=1 - [DNJA2_RAT]	53.37	0.0558	1	2	2	4	412	45.7	6.48	1.262
Q9Z0V6	Thioredoxin-dependent peroxide reductase, mitochondrial OS=Rattus norvegicus GN=Prdx3 PE=1 SV=2 - [PRDX3_RAT]	23.11	0.0545	1	1	1	1	257	28.3	7.55	1.508
Q4FZU2	Keratin, type II cytoskeletal 6A OS=Rattus norvegicus GN=Krt6a PE=1 SV=1 - [K2C6A_RAT]	111.42	0.0525	3	2	3	4	552	59.2	7.94	0.63
P84245	Histone H3.3 OS=Rattus norvegicus GN=H3f3b PE=1 SV=2 - [H33_RAT]	20.82	0.0515	2	1	1	1	136	15.3	11.27	0.285
P16086	Spectrin alpha chain, non-erythrocytic 1 OS=Rattus norvegicus GN=Sptan1 PE=1 SV=2 - [SPTN1_RAT]	240.58	0.0514	1	11	11	11	2472	284.5	5.33	1.633
Q99PF5	Far upstream element-binding protein 2 OS=Rattus norvegicus GN=Khsrp PE=1 SV=1 - [FUBP2_RAT]	75.27	0.0513	1	3	3	3	721	74.2	6.86	0.752
P50609	Fibromodulin OS=Rattus norvegicus GN=Fmod PE=2 SV=1 - [FMOD_RAT]	35.9	0.0505	1	2	2	3	376	43.2	6.05	0.65
P27321	Calpastatin OS=Rattus norvegicus GN=Cast PE=1 SV=3 - [ICAL_RAT]	98.74	0.0505	1	2	2	2	713	77.3	5.2	0.625
Q8VHQ7	Synaptotagmin-like protein 4 OS=Rattus norvegicus GN=Sytl4 PE=1 SV=1 - [SYTL4_RAT]	99.79	0.0491	1	3	3	3	672	75.9	8.94	1.904
Q6AXS4	Renin receptor OS=Rattus norvegicus GN=Atp6ap2 PE=2 SV=1 - [RENR_RAT]	57.25	0.0486	1	2	2	2	350	39.1	5.54	0.592
P17074	40S ribosomal protein S19 OS=Rattus norvegicus GN=Rps19 PE=2 SV=3 - [RS19_RAT]	31	0.0483	1	1	1	2	145	16.1	10.4	0.578
O35987	NSFL1 cofactor p47 OS=Rattus norvegicus GN=Nsfl1c PE=1 SV=1 - [NSF1C_RAT]	47.37	0.0459	1	1	1	2	370	40.7	5.15	0.657
P08661	Mannose-binding protein C OS=Rattus norvegicus GN=Mbl2 PE=1 SV=2 - [MBL2_RAT]	25.15	0.0451	1	1	1	1	244	26	5.33	2.225
P05369	Farnesyl pyrophosphate synthase OS=Rattus norvegicus GN=Fdps PE=2 SV=2 - [FPPS_RAT]	62.85	0.0425	1	1	1	2	353	40.8	5.43	0.753
P19627	Guanine nucleotide-binding protein G(z) subunit alpha OS=Rattus norvegicus GN=Gnaz PE=2 SV=3 - [GNAZ_RAT]	53.11	0.0423	1	1	1	2	355	40.9	7.61	2.222
P35565	Calnexin OS=Rattus norvegicus GN=Canx PE=1 SV=1 - [CALX_RAT]	98.16	0.0423	1	2	2	4	591	67.2	4.63	0.818
O70593	Small glutamine-rich tetratricopeptide repeat-containing protein alpha OS=Rattus norvegicus GN=Sgta PE=1 SV=1 - [SGTA_RAT]	22.67	0.0414	1	1	1	1	314	34.1	5.12	0.508
O88954	MAGUK p55 subfamily member 3 OS=Rattus norvegicus GN=Mpp3 PE=1 SV=3 - [MPP3_RAT]	26.55	0.041	1	1	1	1	585	66.5	6.51	2.799
Q5PQX0	UDP-glucuronic acid decarboxylase 1 OS=Rattus norvegicus GN=Uxs1 PE=1 SV=1 - [UXS1_RAT]	28.4	0.0405	1	1	1	1	420	47.5	8.94	1.631
P97532	3-mercaptopyruvate sulfurtransferase OS=Rattus norvegicus GN=Mpst PE=1 SV=3 - [THTM_RAT]	42.32	0.0404	1	1	1	1	297	32.9	6.32	0.71
Q9R0T4	Cadherin-1 OS=Rattus norvegicus GN=Cdh1 PE=1 SV=1 - [CADH1_RAT]	78.98	0.0384	1	3	3	5	886	98.7	4.81	0.779
P00787	Cathepsin B OS=Rattus norvegicus GN=Ctsb PE=1 SV=2 - [CATB_RAT]	30.67	0.0383	1	1	1	2	339	37.4	5.6	0.679
A0JPJ7	Obg-like ATPase 1 OS=Rattus norvegicus GN=Ola1 PE=2 SV=1 - [OLA1_RAT]	38.6	0.0379	1	1	1	3	396	44.5	7.77	1.533
Q66HR2	Microtubule-associated protein RP/EB family member 1 OS=Rattus norvegicus GN=Mapre1 PE=1 SV=3 - [MARE1_RAT]	38.68	0.0373	1	2	2	3	268	30	5.22	1.771
Q76LD0	Chordin-like protein 1 OS=Rattus norvegicus GN=Chrdl1 PE=2 SV=2 - [CRDL1_RAT]	41.69	0.0358	1	1	1	1	447	50.5	7.69	1.625
P00884	Fructose-bisphosphate aldolase B OS=Rattus norvegicus GN=Aldob PE=1 SV=2 - [ALDOB_RAT]	25.7	0.0357	1	1	1	1	364	39.6	8.4	0.427
P60123	RuvB-like 1 OS=Rattus norvegicus GN=Ruvbl1 PE=1 SV=1 - [RUVB1_RAT]	27.75	0.0351	1	1	1	1	456	50.2	6.42	2.146
Q9JJP9	Ubiquilin-1 OS=Rattus norvegicus GN=Ubqln1 PE=1 SV=1 - [UBQL1_RAT]	34.78	0.0344	1	1	1	1	582	62	4.94	0.672
P68182	cAMP-dependent protein kinase catalytic subunit beta OS=Rattus norvegicus GN=Prkacb PE=1 SV=2 - [KAPCB_RAT]	20.97	0.0342	1	1	1	1	351	40.7	8.56	1.391
Q3T1I4	Protein PRRC1 OS=Rattus norvegicus GN=Prrc1 PE=2 SV=1 - [PRRC1_RAT]	32.64	0.0339	1	1	1	1	443	46.3	5.95	0.79
Q6IG02	Keratin, type II cytoskeletal 2 epidermal OS=Rattus norvegicus GN=Krt2 PE=3 SV=1 - [K22E_RAT]	71.43	0.0336	1	2	2	3	685	69.1	7.69	0.798
Q6P7A9	Lysosomal alpha-glucosidase OS=Rattus norvegicus GN=Gaa PE=2 SV=1 - [LYAG_RAT]	49.47	0.0325	1	2	2	2	953	106.1	5.73	0.574
Q9Z0U5	Aldehyde oxidase OS=Rattus norvegicus GN=Aox1 PE=2 SV=1 - [ADO_RAT]	112.04	0.0323	1	3	3	4	1333	146.8	6.98	0.805
Q5RK30	Ribosome maturation protein SBDS OS=Rattus norvegicus GN=Sbds PE=2 SV=1 - [SBDS_RAT]	30.38	0.032	1	1	1	1	250	28.7	8.75	2.211
P13233	2',3'-cyclic-nucleotide 3'-phosphodiesterase OS=Rattus norvegicus GN=Cnp PE=1 SV=2 - [CN37_RAT]	33.19	0.031	1	1	1	1	420	47.2	8.9	1.289
F1LMZ8	26S proteasome non-ATPase regulatory subunit 11 OS=Rattus norvegicus GN=Psmd11 PE=3 SV=2 - [PSD11_RAT]	31.68	0.0308	1	1	1	1	422	47.4	6.48	0.711
Q62940	E3 ubiquitin-protein ligase NEDD4 OS=Rattus norvegicus GN=Nedd4 PE=1 SV=1 - [NEDD4_RAT]	79.23	0.0304	1	2	2	2	887	102.3	5.21	1.574
P15943	Amyloid-like protein 2 OS=Rattus norvegicus GN=Aplp2 PE=2 SV=2 - [APLP2_RAT]	72.06	0.0301	1	2	2	2	765	86.8	4.77	1.594
P13601	Aldehyde dehydrogenase, cytosolic 1 OS=Rattus norvegicus GN=Aldh1a7 PE=1 SV=2 - [AL1A7_RAT]	30.59	0.0299	1	1	2	2	501	54.5	7.42	2.464
Q5FVC2	Rho guanine nucleotide exchange factor 2 OS=Rattus norvegicus GN=Arhgef2 PE=2 SV=1 - [ARHG2_RAT]	41.58	0.0294	1	1	1	1	985	111.8	7.12	2.963
Q9JLA3	UDP-glucose:glycoprotein glucosyltransferase 1 OS=Rattus norvegicus GN=Uggt1 PE=1 SV=2 - [UGGG1_RAT]	91.47	0.029	1	4	4	5	1551	176.3	5.66	0.667
P08592	Amyloid beta A4 protein OS=Rattus norvegicus GN=App PE=1 SV=2 - [A4_RAT]	47.67	0.0286	1	2	2	2	770	86.6	4.81	1.563
Q9QUL6	Vesicle-fusing ATPase OS=Rattus norvegicus GN=Nsf PE=1 SV=1 - [NSF_RAT]	48.17	0.0282	1	2	2	4	744	82.6	6.99	0.382
P31211	Corticosteroid-binding globulin OS=Rattus norvegicus GN=Serpina6 PE=1 SV=2 - [CBG_RAT]	26.16	0.0278	1	1	1	1	396	44.6	4.98	0.811
P39052	Dynamin-2 OS=Rattus norvegicus GN=Dnm2 PE=1 SV=1 - [DYN2_RAT]	47.57	0.0264	1	2	2	2	870	98.2	7.43	1.876
Q6P6S4	Nucleotide exchange factor SIL1 OS=Rattus norvegicus GN=Sil1 PE=2 SV=1 - [SIL1_RAT]	28.81	0.0258	1	1	1	1	465	52.3	5.14	0.423
Q5M871	Fas apoptotic inhibitory molecule 3 OS=Rattus norvegicus GN=Faim3 PE=1 SV=1 - [FAIM3_RAT]	31.71	0.0258	1	1	1	1	426	48	9.69	0.55
Q02253	Methylmalonate-semialdehyde dehydrogenase [acylating], mitochondrial OS=Rattus norvegicus GN=Aldh6a1 PE=1 SV=1 - [MMSA_RAT]	35.16	0.0243	1	1	1	1	535	57.8	8.22	0.377
Q4FZT9	26S proteasome non-ATPase regulatory subunit 2 OS=Rattus norvegicus GN=Psmd2 PE=2 SV=1 - [PSMD2_RAT]	48.09	0.0242	1	1	1	1	908	100.1	5.2	0.795
Q63321	Procollagen-lysine,2-oxoglutarate 5-dioxygenase 1 OS=Rattus norvegicus GN=Plod1 PE=2 SV=1 - [PLOD1_RAT]	52.55	0.0206	1	1	1	1	728	83.6	6.8	0.743
Q63028	Alpha-adducin OS=Rattus norvegicus GN=Add1 PE=2 SV=2 - [ADDA_RAT]	34.79	0.0204	1	1	1	1	735	80.3	6.15	1.923
Q32PX7	Far upstream element-binding protein 1 OS=Rattus norvegicus GN=Fubp1 PE=1 SV=1 - [FUBP1_RAT]	29.99	0.0203	1	1	1	1	639	67.2	7.61	0.77
Q62598	Dentin sialophosphoprotein OS=Rattus norvegicus GN=Dspp PE=1 SV=2 - [DSPP_RAT]	26.86	0.0189	1	1	1	1	687	70.1	4.12	1.336
P15999	ATP synthase subunit alpha, mitochondrial OS=Rattus norvegicus GN=Atp5a1 PE=1 SV=2 - [ATPA_RAT]	18.1	0.0181	1	1	1	1	553	59.7	9.19	0.806
P70483	Striatin OS=Rattus norvegicus GN=Strn PE=1 SV=1 - [STRN_RAT]	23.22	0.0179	1	1	1	1	780	86.2	5.25	1.317
P04176	Phenylalanine-4-hydroxylase OS=Rattus norvegicus GN=Pah PE=1 SV=3 - [PH4H_RAT]	21.75	0.0177	1	1	1	1	453	51.8	6.1	0.269
Q9WTP0	Band 4.1-like protein 1 OS=Rattus norvegicus GN=Epb41l1 PE=1 SV=1 - [E41L1_RAT]	47.9	0.0171	1	1	1	1	879	98.2	5.69	1.664
Q00918	Latent-transforming growth factor beta-binding protein 1 OS=Rattus norvegicus GN=Ltbp1 PE=1 SV=1 - [LTBP1_RAT]	54.55	0.0169	1	3	3	4	1712	186.5	5.97	1.895
Q6P6S0	Synaptosomal-associated protein 47 OS=Rattus norvegicus GN=Snap47 PE=2 SV=1 - [SNP47_RAT]	27.51	0.0167	1	1	1	1	419	47	6.96	0.493
Q7TP48	Adipocyte plasma membrane-associated protein OS=Rattus norvegicus GN=Apmap PE=2 SV=2 - [APMAP_RAT]	28.54	0.016	1	1	1	1	376	42	5.86	4.913
Q9R189	Protein unc-13 homolog D OS=Rattus norvegicus GN=Unc13d PE=2 SV=1 - [UN13D_RAT]	28.27	0.0156	1	1	1	1	1088	123.4	6.65	2.264
P58751	Reelin OS=Rattus norvegicus GN=Reln PE=2 SV=1 - [RELN_RAT]	81.1	0.0156	1	4	4	5	3462	387.3	5.8	0.748
P55926	Acid-sensing ion channel 1 OS=Rattus norvegicus GN=Asic1 PE=1 SV=1 - [ASIC1_RAT]	21.05	0.0152	1	1	1	1	526	59.6	5.58	0.714
F1LM93	Tyrosine-protein kinase Yes OS=Rattus norvegicus GN=Yes1 PE=1 SV=1 - [YES_RAT]	26.31	0.0148	1	1	1	2	541	60.6	6.64	1.266
P05539	Collagen alpha-1(II) chain OS=Rattus norvegicus GN=Col2a1 PE=1 SV=2 - [CO2A1_RAT]	20.81	0.0148	1	1	1	5	1419	134.5	8.25	0.749
Q6P7P5	Basic leucine zipper and W2 domain-containing protein 1 OS=Rattus norvegicus GN=Bzw1 PE=2 SV=1 - [BZW1_RAT]	24.42	0.0143	2	1	1	1	419	48	5.92	0.753
Q75Q39	Mitochondrial import receptor subunit TOM70 OS=Rattus norvegicus GN=Tomm70a PE=1 SV=1 - [TOM70_RAT]	22.28	0.0131	1	1	1	2	610	67.4	7.5	2.219
Q9ESW0	DNA damage-binding protein 1 OS=Rattus norvegicus GN=Ddb1 PE=2 SV=1 - [DDB1_RAT]	33.76	0.0123	1	1	1	1	1140	126.8	5.34	0.67
Q5I0G4	Glycine--tRNA ligase (Fragment) OS=Rattus norvegicus GN=Gars PE=1 SV=1 - [SYG_RAT]	20.57	0.011	1	1	1	1	637	72	6.07	0.711
E9PT87	Myosin light chain kinase 3 OS=Rattus norvegicus GN=Mylk3 PE=1 SV=1 - [MYLK3_RAT]	17.35	0.0102	1	1	1	1	786	85.5	5.5	2.363
P22985	Xanthine dehydrogenase/oxidase OS=Rattus norvegicus GN=Xdh PE=1 SV=3 - [XDH_RAT]	31.83	0.0098	1	1	1	3	1331	146.1	7.25	1.5
F1LP90	Misshapen-like kinase 1 OS=Rattus norvegicus GN=Mink1 PE=1 SV=2 - [MINK1_RAT]	22	0.0097	1	1	1	2	1336	150.3	7.85	1.223
Q8K3X0	Protein CASC3 OS=Rattus norvegicus GN=Casc3 PE=1 SV=1 - [CASC3_RAT]	38.96	0.0086	1	1	1	4	699	75.9	6.44	1.34
Q924S5	Lon protease homolog, mitochondrial OS=Rattus norvegicus GN=Lonp1 PE=2 SV=1 - [LONM_RAT]	24.04	0.0084	1	1	1	3	950	105.7	6.6	0.805
D3ZML2	Serine/threonine-protein kinase BRSK2 OS=Rattus norvegicus GN=Brsk2 PE=2 SV=1 - [BRSK2_RAT]	21.63	0.0082	3	1	1	1	735	81.4	8.95	0.272
Q9QWN8	Spectrin beta chain, non-erythrocytic 2 OS=Rattus norvegicus GN=Sptbn2 PE=1 SV=2 - [SPTN2_RAT]	40.47	0.008	1	2	2	2	2388	270.9	5.83	1.434
Q62868	Rho-associated protein kinase 2 OS=Rattus norvegicus GN=Rock2 PE=1 SV=2 - [ROCK2_RAT]	10.79	0.0079	1	1	1	1	1388	160.3	5.92	6.479
P20909	Collagen alpha-1(XI) chain OS=Rattus norvegicus GN=Col11a1 PE=1 SV=2 - [COBA1_RAT]	58.95	0.0067	2	1	1	3	1804	180.9	5.21	0.824
Q8CIY2	Dual oxidase 1 OS=Rattus norvegicus GN=Duox1 PE=1 SV=1 - [DUOX1_RAT]	14.15	0.0058	1	1	1	1	1551	177.1	8.48	4.606
O88269	Multidrug resistance-associated protein 6 OS=Rattus norvegicus GN=Abcc6 PE=2 SV=1 - [MRP6_RAT]	25.06	0.0053	1	1	1	1	1502	164.9	7.08	1.242
P70705	Copper-transporting ATPase 1 OS=Rattus norvegicus GN=Atp7a PE=1 SV=1 - [ATP7A_RAT]	21.15	0.004	1	1	1	2	1492	162	6.62	0.83
Q9R095	Sperm flagellar protein 2 OS=Rattus norvegicus GN=Spef2 PE=2 SV=2 - [SPEF2_RAT]	11.75	0.0039	1	1	1	1	1801	208	5.9	5.755
		Table S3
Accession	Description	Score	Coverage	# Proteins	# Unique Peptides	# Peptides	# PSMs	# AAs	MW [kDa]	calc. pI	DG/YG
P01836	Ig kappa chain C region, A allele OS=Rattus norvegicus PE=1 SV=1 - [KACA_RAT]	408.51	0.8396	1	3	7	339	106	11.7	5.16	1.221
P02651	Apolipoprotein A-IV OS=Rattus norvegicus GN=Apoa4 PE=2 SV=2 - [APOA4_RAT]	1521.49	0.8363	2	37	37	328	391	44.4	5.22	1.276
P01835	Ig kappa chain C region, B allele OS=Rattus norvegicus PE=1 SV=1 - [KACB_RAT]	501.33	0.8113	1	3	7	447	106	11.6	5.16	0.591
P02770	Serum albumin OS=Rattus norvegicus GN=Alb PE=1 SV=2 - [ALBU_RAT]	2124.13	0.8059	1	51	51	854	608	68.7	6.48	0.552
P02401	60S acidic ribosomal protein P2 OS=Rattus norvegicus GN=Rplp2 PE=1 SV=2 - [RLA2_RAT]	308.28	0.7565	1	7	7	22	115	11.7	4.54	0.781
P20767	Ig lambda-2 chain C region OS=Rattus norvegicus PE=4 SV=1 - [LAC2_RAT]	272.45	0.75	1	6	6	112	104	11.3	5.99	0.684
P06759	Apolipoprotein C-III OS=Rattus norvegicus GN=Apoc3 PE=2 SV=2 - [APOC3_RAT]	192.66	0.7327	1	6	6	55	101	11.1	4.77	1.398
P09006	Serine protease inhibitor A3N OS=Rattus norvegicus GN=Serpina3n PE=1 SV=3 - [SPA3N_RAT]	1325.63	0.7105	1	25	26	432	418	46.6	5.47	1.447
P19944	60S acidic ribosomal protein P1 OS=Rattus norvegicus GN=Rplp1 PE=3 SV=1 - [RLA1_RAT]	122.32	0.6667	1	3	3	9	114	11.5	4.32	0.795
P69897	Tubulin beta-5 chain OS=Rattus norvegicus GN=Tubb5 PE=1 SV=1 - [TBB5_RAT]	916.15	0.6644	1	3	21	130	444	49.6	4.89	1.641
P85108	Tubulin beta-2A chain OS=Rattus norvegicus GN=Tubb2a PE=1 SV=1 - [TBB2A_RAT]	859.17	0.6539	2	5	22	113	445	49.9	4.89	1.632
P05544	Serine protease inhibitor A3L OS=Rattus norvegicus GN=Serpina3l PE=1 SV=3 - [SPA3L_RAT]	1369.74	0.6295	2	23	29	302	413	46.2	5.67	1.467
Q63041	Alpha-1-macroglobulin OS=Rattus norvegicus GN=A1m PE=1 SV=1 - [A1M_RAT]	2990.22	0.6127	1	74	74	568	1500	167	6.9	0.797
P45592	Cofilin-1 OS=Rattus norvegicus GN=Cfl1 PE=1 SV=3 - [COF1_RAT]	267.75	0.6024	1	7	8	21	166	18.5	8.09	1.633
Q5XIF6	Tubulin alpha-4A chain OS=Rattus norvegicus GN=Tuba4a PE=2 SV=1 - [TBA4A_RAT]	1018.38	0.5982	1	6	21	164	448	49.9	5.06	1.453
P04638	Apolipoprotein A-II OS=Rattus norvegicus GN=Apoa2 PE=2 SV=1 - [APOA2_RAT]	287.39	0.5882	1	6	6	83	102	11.4	6.65	1.328
P68511	14-3-3 protein eta OS=Rattus norvegicus GN=Ywhah PE=1 SV=2 - [1433F_RAT]	462.52	0.5854	1	8	12	35	246	28.2	4.89	1.292
Q62636	Ras-related protein Rap-1b OS=Rattus norvegicus GN=Rap1b PE=2 SV=2 - [RAP1B_RAT]	405.15	0.5707	1	4	10	57	184	20.8	5.78	1.275
P12346	Serotransferrin OS=Rattus norvegicus GN=Tf PE=1 SV=3 - [TRFE_RAT]	1483.94	0.5645	1	39	39	215	698	76.3	7.28	0.417
P20760	Ig gamma-2A chain C region OS=Rattus norvegicus GN=Igg-2a PE=1 SV=1 - [IGG2A_RAT]	697.09	0.5528	1	12	15	265	322	35.2	7.68	0.749
P62260	14-3-3 protein epsilon OS=Rattus norvegicus GN=Ywhae PE=1 SV=1 - [1433E_RAT]	641.97	0.5451	1	12	14	50	255	29.2	4.74	0.821
Q6AYZ1	Tubulin alpha-1C chain OS=Rattus norvegicus GN=Tuba1c PE=1 SV=1 - [TBA1C_RAT]	959.09	0.5434	1	5	20	141	449	49.9	5.1	1.324
Q63313	Lipopolysaccharide-binding protein OS=Rattus norvegicus GN=Lbp PE=2 SV=1 - [LBP_RAT]	878.5	0.5405	1	20	20	158	481	53.6	8.91	0.817
P09495	Tropomyosin alpha-4 chain OS=Rattus norvegicus GN=Tpm4 PE=1 SV=3 - [TPM4_RAT]	752.73	0.5323	1	11	20	120	248	28.5	4.69	2.069
P05545	Serine protease inhibitor A3K OS=Rattus norvegicus GN=Serpina3k PE=1 SV=3 - [SPA3K_RAT]	911.66	0.524	1	14	20	137	416	46.5	5.44	1.586
P08932	T-kininogen 2 OS=Rattus norvegicus PE=1 SV=2 - [KNT2_RAT]	699.6	0.5209	1	6	20	112	430	47.7	6.35	0.411
Q9Z1P2	Alpha-actinin-1 OS=Rattus norvegicus GN=Actn1 PE=1 SV=1 - [ACTN1_RAT]	1767.48	0.5112	1	26	40	145	892	102.9	5.38	1.575
P02767	Transthyretin OS=Rattus norvegicus GN=Ttr PE=1 SV=1 - [TTHY_RAT]	209.98	0.5102	1	6	6	26	147	15.7	6.16	0.822
Q62930	Complement component C9 OS=Rattus norvegicus GN=C9 PE=2 SV=1 - [CO9_RAT]	1275.13	0.5018	1	32	32	344	554	62.2	5.69	1.305
P13635	Ceruloplasmin OS=Rattus norvegicus GN=Cp PE=1 SV=3 - [CERU_RAT]	1989.75	0.5014	1	49	49	618	1059	120.8	5.58	1.303
P17475	Alpha-1-antiproteinase OS=Rattus norvegicus GN=Serpina1 PE=1 SV=2 - [A1AT_RAT]	743.24	0.5012	1	20	20	177	411	46.1	6.07	0.597
Q4KM33	Pleckstrin OS=Rattus norvegicus GN=Plek PE=2 SV=1 - [PLEK_RAT]	406.26	0.4971	1	14	14	21	350	40	8.32	1.357
P84083	ADP-ribosylation factor 5 OS=Rattus norvegicus GN=Arf5 PE=1 SV=2 - [ARF5_RAT]	249.85	0.4944	1	3	7	16	180	20.5	6.79	1.261
P61983	14-3-3 protein gamma OS=Rattus norvegicus GN=Ywhag PE=1 SV=2 - [1433G_RAT]	539.35	0.4858	1	7	12	45	247	28.3	4.89	0.809
P62804	Histone H4 OS=Rattus norvegicus GN=Hist1h4b PE=1 SV=2 - [H4_RAT]	214.42	0.4854	1	6	6	14	103	11.4	11.36	0.607
P06866	Haptoglobin OS=Rattus norvegicus GN=Hp PE=1 SV=3 - [HPT_RAT]	689.89	0.4611	1	18	18	93	347	38.5	6.54	0.717
Q63610	Tropomyosin alpha-3 chain OS=Rattus norvegicus GN=Tpm3 PE=1 SV=2 - [TPM3_RAT]	648.76	0.4556	1	9	16	77	248	29	4.78	1.351
P16296	Coagulation factor IX (Fragment) OS=Rattus norvegicus GN=F9 PE=2 SV=1 - [FA9_RAT]	327.47	0.4539	1	7	8	65	282	31.4	6.3	1.311
P08934	Kininogen-1 OS=Rattus norvegicus GN=Kng1 PE=2 SV=1 - [KNG1_RAT]	978.14	0.4538	1	20	24	179	639	70.9	6.8	1.26
Q63515	C4b-binding protein beta chain OS=Rattus norvegicus GN=C4bpb PE=2 SV=1 - [C4BPB_RAT]	449.49	0.4535	1	10	10	63	258	28.6	4.92	1.226
A9UMV8	Histone H2A.J OS=Rattus norvegicus GN=H2afj PE=2 SV=1 - [H2AJ_RAT]	164.55	0.4419	8	3	3	9	129	14	11.05	0.792
P02773	Alpha-fetoprotein OS=Rattus norvegicus GN=Afp PE=2 SV=1 - [FETA_RAT]	788.53	0.4386	1	20	20	49	611	68.3	6.13	0.295
P02680	Fibrinogen gamma chain OS=Rattus norvegicus GN=Fgg PE=1 SV=3 - [FIBG_RAT]	627.1	0.4382	1	18	18	78	445	50.6	5.96	0.776
P01048	T-kininogen 1 OS=Rattus norvegicus GN=Map1 PE=1 SV=2 - [KNT1_RAT]	607.42	0.4372	1	6	16	71	430	47.7	6.52	0.379
Q63083	Nucleobindin-1 OS=Rattus norvegicus GN=Nucb1 PE=1 SV=1 - [NUCB1_RAT]	603.08	0.4357	1	17	17	62	459	53.5	5.12	0.826
P19939	Apolipoprotein C-I OS=Rattus norvegicus GN=Apoc1 PE=2 SV=1 - [APOC1_RAT]	257.99	0.4318	1	8	8	96	88	9.9	9.09	1.353
P11980	Pyruvate kinase PKM OS=Rattus norvegicus GN=Pkm PE=1 SV=3 - [KPYM_RAT]	591.93	0.4313	1	15	17	49	531	57.8	7.06	1.281
Q63514	C4b-binding protein alpha chain OS=Rattus norvegicus GN=C4bpa PE=2 SV=1 - [C4BPA_RAT]	897.7	0.4247	1	23	23	420	558	62.2	7.21	1.242
Q64119	Myosin light polypeptide 6 OS=Rattus norvegicus GN=Myl6 PE=1 SV=3 - [MYL6_RAT]	202.07	0.4238	1	5	5	14	151	17	4.55	1.733
Q6AY56	Tubulin alpha-8 chain OS=Rattus norvegicus GN=Tuba8 PE=2 SV=1 - [TBA8_RAT]	712.82	0.4232	1	3	14	85	449	50	5.1	1.405
P61751	ADP-ribosylation factor 4 OS=Rattus norvegicus GN=Arf4 PE=2 SV=2 - [ARF4_RAT]	231.07	0.4111	1	2	5	13	180	20.4	7.14	1.308
P82995	Heat shock protein HSP 90-alpha OS=Rattus norvegicus GN=Hsp90aa1 PE=1 SV=3 - [HS90A_RAT]	1085.84	0.4038	2	18	31	99	733	84.8	5.01	0.796
P23764	Glutathione peroxidase 3 OS=Rattus norvegicus GN=Gpx3 PE=2 SV=2 - [GPX3_RAT]	405.76	0.4027	2	10	10	257	226	25.4	8.12	1.404
P11517	Hemoglobin subunit beta-2 OS=Rattus norvegicus PE=1 SV=2 - [HBB2_RAT]	188.26	0.4014	1	2	5	13	147	16	8.79	0.48
P20059	Hemopexin OS=Rattus norvegicus GN=Hpx PE=1 SV=3 - [HEMO_RAT]	754.76	0.3891	1	19	19	89	460	51.3	7.65	0.541
P19945	60S acidic ribosomal protein P0 OS=Rattus norvegicus GN=Rplp0 PE=1 SV=2 - [RLA0_RAT]	411.96	0.388	1	9	9	18	317	34.2	6.25	0.824
Q811M5	Complement component C6 OS=Rattus norvegicus GN=C6 PE=2 SV=1 - [CO6_RAT]	1239.26	0.3865	1	30	30	150	934	105	6.87	1.372
P04692	Tropomyosin alpha-1 chain OS=Rattus norvegicus GN=Tpm1 PE=1 SV=3 - [TPM1_RAT]	478.9	0.3803	1	4	15	54	284	32.7	4.74	1.399
Q62894	Extracellular matrix protein 1 OS=Rattus norvegicus GN=Ecm1 PE=2 SV=2 - [ECM1_RAT]	594.06	0.3701	1	16	16	61	562	63.2	6.87	1.241
P85972	Vinculin OS=Rattus norvegicus GN=Vcl PE=1 SV=1 - [VINC_RAT]	1208.4	0.3687	1	30	30	62	1066	116.5	6.09	1.497
P09034	Argininosuccinate synthase OS=Rattus norvegicus GN=Ass1 PE=2 SV=1 - [ASSY_RAT]	360.02	0.3592	1	12	12	29	412	46.5	7.78	0.749
Q63207	Coagulation factor X OS=Rattus norvegicus GN=F10 PE=2 SV=1 - [FA10_RAT]	661.21	0.3589	1	16	17	130	482	54.2	5.4	1.212
Q6L711	Hyaluronan-binding protein 2 OS=Rattus norvegicus GN=Habp2 PE=2 SV=1 - [HABP2_RAT]	529.25	0.3584	1	18	18	53	558	62.1	6.27	1.229
O08619	Coagulation factor XIII A chain OS=Rattus norvegicus GN=F13a1 PE=2 SV=3 - [F13A_RAT]	887.62	0.3566	1	23	23	112	732	82.6	5.62	1.23
P61206	ADP-ribosylation factor 3 OS=Rattus norvegicus GN=Arf3 PE=1 SV=2 - [ARF3_RAT]	196.99	0.3536	3	3	6	17	181	20.6	7.43	1.214
P58775	Tropomyosin beta chain OS=Rattus norvegicus GN=Tpm2 PE=2 SV=1 - [TPM2_RAT]	472.46	0.3521	1	1	14	77	284	32.8	4.7	1.389
Q64122	Myosin regulatory light polypeptide 9 OS=Rattus norvegicus GN=Myl9 PE=1 SV=2 - [MYL9_RAT]	194.83	0.3509	1	4	6	12	171	19.7	4.92	1.395
Q8R2H5	Phosphatidylinositol-glycan-specific phospholipase D OS=Rattus norvegicus GN=Gpld1 PE=2 SV=1 - [PHLD_RAT]	753.52	0.344	1	21	21	57	843	93.7	6.65	1.246
P62161	Calmodulin OS=Rattus norvegicus GN=Calm1 PE=1 SV=2 - [CALM_RAT]	175.05	0.3356	2	4	4	20	149	16.8	4.22	1.273
P12369	cAMP-dependent protein kinase type II-beta regulatory subunit OS=Rattus norvegicus GN=Prkar2b PE=1 SV=3 - [KAP3_RAT]	365.11	0.3269	2	9	9	14	416	46.1	4.98	1.229
Q62812	Myosin-9 OS=Rattus norvegicus GN=Myh9 PE=1 SV=3 - [MYH9_RAT]	2103.18	0.3259	2	49	54	119	1961	226.2	5.6	1.333
Q7M0E3	Destrin OS=Rattus norvegicus GN=Dstn PE=1 SV=3 - [DEST_RAT]	189.73	0.297	1	3	4	20	165	18.5	8.03	1.21
Q9EQV9	Carboxypeptidase B2 OS=Rattus norvegicus GN=Cpb2 PE=2 SV=1 - [CBPB2_RAT]	417.2	0.2962	1	11	11	43	422	48.8	8.41	1.292
P38659	Protein disulfide-isomerase A4 OS=Rattus norvegicus GN=Pdia4 PE=1 SV=2 - [PDIA4_RAT]	509.92	0.2846	1	17	17	34	643	72.7	5.12	0.774
P36972	Adenine phosphoribosyltransferase OS=Rattus norvegicus GN=Aprt PE=1 SV=1 - [APT_RAT]	75.64	0.2833	1	3	3	5	180	19.5	6.57	1.331
P02764	Alpha-1-acid glycoprotein OS=Rattus norvegicus GN=Orm1 PE=2 SV=1 - [A1AG_RAT]	228.12	0.2829	1	7	7	13	205	23.6	5.91	0.394
P10959	Carboxylesterase 1C OS=Rattus norvegicus GN=Ces1c PE=1 SV=3 - [EST1C_RAT]	398.85	0.2769	1	11	12	25	549	60.1	5.73	0.703
P15083	Polymeric immunoglobulin receptor OS=Rattus norvegicus GN=Pigr PE=2 SV=1 - [PIGR_RAT]	969.08	0.2705	1	23	23	115	769	84.7	5.2	0.757
P55314	Complement component C8 beta chain OS=Rattus norvegicus GN=C8b PE=2 SV=2 - [CO8B_RAT]	660.58	0.2699	1	16	16	80	589	66.6	8.05	1.397
Q6IE52	Murinoglobulin-2 OS=Rattus norvegicus GN=Mug2 PE=1 SV=1 - [MUG2_RAT]	1331.05	0.2555	1	2	31	219	1448	161.5	6.6	0.811
P36953	Afamin OS=Rattus norvegicus GN=Afm PE=3 SV=1 - [AFAM_RAT]	421.85	0.2533	1	12	12	26	608	69.3	6.21	0.797
P53813	Vitamin K-dependent protein S OS=Rattus norvegicus GN=Pros1 PE=2 SV=1 - [PROS_RAT]	552.42	0.2504	1	18	18	106	675	74.6	5.48	1.271
Q9QXQ0	Alpha-actinin-4 OS=Rattus norvegicus GN=Actn4 PE=1 SV=2 - [ACTN4_RAT]	774.85	0.2426	1	7	21	71	911	104.8	5.44	1.294
P04916	Retinol-binding protein 4 OS=Rattus norvegicus GN=Rbp4 PE=1 SV=1 - [RET4_RAT]	135.53	0.2388	1	4	4	8	201	23.2	5.99	0.689
Q99P74	Ras-related protein Rab-27B OS=Rattus norvegicus GN=Rab27b PE=2 SV=3 - [RB27B_RAT]	142.36	0.2385	1	5	5	9	218	24.6	5.54	1.448
Q8R491	EH domain-containing protein 3 OS=Rattus norvegicus GN=Ehd3 PE=1 SV=2 - [EHD3_RAT]	323.49	0.2299	2	5	12	17	535	60.8	6.46	1.546
P59996	Proprotein convertase subtilisin/kexin type 9 OS=Rattus norvegicus GN=Pcsk9 PE=1 SV=1 - [PCSK9_RAT]	525.44	0.2243	1	12	12	36	691	74.7	6.96	0.799
P10960	Sulfated glycoprotein 1 OS=Rattus norvegicus GN=Psap PE=1 SV=1 - [SAP_RAT]	344.77	0.2238	1	12	12	32	554	61.1	5.25	0.805
P06238	Alpha-2-macroglobulin OS=Rattus norvegicus GN=A2m PE=2 SV=2 - [A2MG_RAT]	828.26	0.2215	1	22	23	49	1472	163.7	6.29	0.709
Q920G0	Src kinase-associated phosphoprotein 2 OS=Rattus norvegicus GN=Skap2 PE=2 SV=1 - [SKAP2_RAT]	329.99	0.2207	1	7	7	18	358	40.7	4.65	1.526
P01681	Ig kappa chain V region S211 OS=Rattus norvegicus PE=1 SV=1 - [KVX01_RAT]	55.95	0.2202	1	1	1	5	109	11.9	7.93	0.771
Q6RUV5	Ras-related C3 botulinum toxin substrate 1 OS=Rattus norvegicus GN=Rac1 PE=1 SV=1 - [RAC1_RAT]	103.1	0.2188	1	5	5	7	192	21.4	8.5	1.203
P35859	Insulin-like growth factor-binding protein complex acid labile subunit OS=Rattus norvegicus GN=Igfals PE=1 SV=1 - [ALS_RAT]	386.06	0.2172	1	10	10	33	603	66.8	6.52	1.339
Q71RP1	Heparanase OS=Rattus norvegicus GN=Hpse PE=2 SV=1 - [HPSE_RAT]	288.6	0.209	1	8	8	18	536	60.4	9.22	1.283
P10536	Ras-related protein Rab-1B OS=Rattus norvegicus GN=Rab1b PE=1 SV=1 - [RAB1B_RAT]	93.58	0.204	15	1	3	9	201	22.1	5.73	1.271
Q99J82	Integrin-linked protein kinase OS=Rattus norvegicus GN=Ilk PE=2 SV=1 - [ILK_RAT]	295.07	0.2035	1	9	9	31	452	51.3	8.07	1.516
Q91ZS3	45 kDa calcium-binding protein OS=Rattus norvegicus GN=Sdf4 PE=1 SV=1 - [CAB45_RAT]	184.49	0.2022	1	6	6	9	361	42	4.98	0.769
P05370	Glucose-6-phosphate 1-dehydrogenase OS=Rattus norvegicus GN=G6pdx PE=1 SV=3 - [G6PD_RAT]	242.02	0.2019	1	10	10	16	515	59.3	6.38	1.64
P54921	Alpha-soluble NSF attachment protein OS=Rattus norvegicus GN=Napa PE=1 SV=2 - [SNAA_RAT]	97.25	0.2	2	5	5	7	295	33.2	5.45	1.344
P06757	Alcohol dehydrogenase 1 OS=Rattus norvegicus GN=Adh1 PE=1 SV=3 - [ADH1_RAT]	218.73	0.1995	2	7	7	32	376	39.6	8.18	0.777
Q5M889	Apolipoprotein F OS=Rattus norvegicus GN=Apof PE=2 SV=1 - [APOF_RAT]	148.54	0.1981	1	5	5	10	308	33.8	7.88	0.822
P16391	RT1 class I histocompatibility antigen, AA alpha chain OS=Rattus norvegicus PE=1 SV=2 - [HA12_RAT]	232.57	0.1968	1	5	7	14	371	41.8	5.44	0.82
Q9QX79	Fetuin-B OS=Rattus norvegicus GN=Fetub PE=2 SV=2 - [FETUB_RAT]	158.21	0.1931	1	5	5	18	378	41.5	7.09	0.672
P61589	Transforming protein RhoA OS=Rattus norvegicus GN=Rhoa PE=1 SV=1 - [RHOA_RAT]	103.38	0.1865	1	2	3	3	193	21.8	6.1	1.582
P26644	Beta-2-glycoprotein 1 OS=Rattus norvegicus GN=Apoh PE=2 SV=2 - [APOH_RAT]	171.17	0.1852	1	6	6	11	297	33.2	8.22	0.476
P20759	Ig gamma-1 chain C region OS=Rattus norvegicus PE=1 SV=1 - [IGHG1_RAT]	211.97	0.181	1	2	5	59	326	35.9	6.89	0.725
P61107	Ras-related protein Rab-14 OS=Rattus norvegicus GN=Rab14 PE=1 SV=3 - [RAB14_RAT]	118.14	0.1767	9	2	3	11	215	23.9	6.21	0.755
Q5XIE8	Integral membrane protein 2B OS=Rattus norvegicus GN=Itm2b PE=2 SV=1 - [ITM2B_RAT]	136.9	0.1729	1	4	4	7	266	30.3	5.3	0.652
P07871	3-ketoacyl-CoA thiolase B, peroxisomal OS=Rattus norvegicus GN=Acaa1b PE=2 SV=2 - [THIKB_RAT]	135.5	0.1722	2	4	4	4	424	43.8	8.22	0.798
Q9WVB1	Ras-related protein Rab-6A OS=Rattus norvegicus GN=Rab6a PE=2 SV=2 - [RAB6A_RAT]	111.47	0.1635	9	2	3	10	208	23.6	5.54	1.429
Q5XFX0	Transgelin-2 OS=Rattus norvegicus GN=Tagln2 PE=2 SV=1 - [TAGL2_RAT]	71.55	0.1608	1	2	2	3	199	22.4	8.25	1.291
Q9WUW3	Complement factor I OS=Rattus norvegicus GN=Cfi PE=2 SV=1 - [CFAI_RAT]	230.67	0.1573	2	7	8	11	604	67.3	7.42	0.514
Q3T1J1	Eukaryotic translation initiation factor 5A-1 OS=Rattus norvegicus GN=Eif5a PE=1 SV=3 - [IF5A1_RAT]	81.82	0.1558	1	2	2	7	154	16.8	5.24	1.267
Q10758	Keratin, type II cytoskeletal 8 OS=Rattus norvegicus GN=Krt8 PE=1 SV=3 - [K2C8_RAT]	176.38	0.1532	3	6	7	9	483	54	6	0.625
P04906	Glutathione S-transferase P OS=Rattus norvegicus GN=Gstp1 PE=1 SV=2 - [GSTP1_RAT]	60.84	0.1524	1	2	2	3	210	23.4	7.36	0.815
P23358	60S ribosomal protein L12 OS=Rattus norvegicus GN=Rpl12 PE=2 SV=1 - [RL12_RAT]	78.99	0.1515	1	2	2	3	165	17.8	9.42	0.698
P24594	Insulin-like growth factor-binding protein 5 OS=Rattus norvegicus GN=Igfbp5 PE=1 SV=1 - [IBP5_RAT]	91.33	0.1513	1	4	4	7	271	30.3	8.09	1.217
B0BNI5	Olfactomedin-like protein 3 OS=Rattus norvegicus GN=Olfml3 PE=2 SV=2 - [OLFL3_RAT]	152.11	0.1453	1	6	6	9	406	45.9	6.57	0.79
P20673	Argininosuccinate lyase OS=Rattus norvegicus GN=Asl PE=2 SV=1 - [ARLY_RAT]	182.36	0.1432	1	6	6	7	461	51.5	6.4	0.592
P00762	Anionic trypsin-1 OS=Rattus norvegicus GN=Prss1 PE=1 SV=1 - [TRY1_RAT]	76.11	0.1423	1	2	2	2	246	25.9	4.89	0.816
P01015	Angiotensinogen OS=Rattus norvegicus GN=Agt PE=1 SV=1 - [ANGT_RAT]	191.48	0.1405	1	6	6	7	477	51.9	5.57	0.8
Q06000	Lipoprotein lipase OS=Rattus norvegicus GN=Lpl PE=1 SV=1 - [LIPL_RAT]	206.86	0.1392	1	4	4	6	474	53	8.13	0.803
P97586	Cell growth regulator with EF hand domain protein 1 OS=Rattus norvegicus GN=Cgref1 PE=1 SV=1 - [CGRE1_RAT]	44.29	0.1388	1	2	2	2	281	30.8	4.37	0.802
Q9R1T1	Barrier-to-autointegration factor OS=Rattus norvegicus GN=Banf1 PE=1 SV=1 - [BAF_RAT]	43.39	0.1348	1	1	1	1	89	10	6.09	1.251
P11762	Galectin-1 OS=Rattus norvegicus GN=Lgals1 PE=1 SV=2 - [LEG1_RAT]	41.29	0.1333	1	2	2	2	135	14.8	5.26	1.7
Q9Z2G8	Nucleosome assembly protein 1-like 1 OS=Rattus norvegicus GN=Nap1l1 PE=2 SV=1 - [NP1L1_RAT]	108.99	0.1282	1	3	4	7	390	45.3	4.5	1.306
P85125	Polymerase I and transcript release factor OS=Rattus norvegicus GN=Ptrf PE=1 SV=1 - [PTRF_RAT]	130.59	0.1276	1	3	3	5	392	43.9	5.52	1.283
P10719	ATP synthase subunit beta, mitochondrial OS=Rattus norvegicus GN=Atp5b PE=1 SV=2 - [ATPB_RAT]	112.43	0.1248	1	5	5	7	529	56.3	5.34	0.589
P09456	cAMP-dependent protein kinase type I-alpha regulatory subunit OS=Rattus norvegicus GN=Prkar1a PE=2 SV=2 - [KAP0_RAT]	61.33	0.1234	1	3	3	4	381	43.1	5.35	1.7
O08628	Procollagen C-endopeptidase enhancer 1 OS=Rattus norvegicus GN=Pcolce PE=1 SV=1 - [PCOC1_RAT]	108.11	0.1197	1	4	4	8	468	50.2	8.06	0.71
Q3B8Q0	Microtubule-associated protein RP/EB family member 2 OS=Rattus norvegicus GN=Mapre2 PE=2 SV=1 - [MARE2_RAT]	93.46	0.1196	1	2	2	2	326	37	5.38	1.624
Q02445	Tissue factor pathway inhibitor OS=Rattus norvegicus GN=Tfpi PE=2 SV=1 - [TFPI1_RAT]	52.37	0.1192	1	3	3	4	302	34.5	8.06	0.829
Q9Z244	GMP reductase 1 OS=Rattus norvegicus GN=Gmpr PE=2 SV=1 - [GMPR1_RAT]	88.44	0.1188	1	3	3	6	345	37.5	6.98	1.646
Q68FQ0	T-complex protein 1 subunit epsilon OS=Rattus norvegicus GN=Cct5 PE=1 SV=1 - [TCPE_RAT]	139.12	0.1165	1	6	6	6	541	59.5	5.72	1.256
B0LT89	Serine/threonine-protein kinase 24 OS=Rattus norvegicus GN=Stk24 PE=2 SV=1 - [STK24_RAT]	155.75	0.116	1	5	5	12	431	48	5.43	1.637
Q6P4Z9	COP9 signalosome complex subunit 8 OS=Rattus norvegicus GN=Cops8 PE=2 SV=1 - [CSN8_RAT]	98.27	0.1148	1	2	2	4	209	23.2	5.2	0.753
P23680	Serum amyloid P-component OS=Rattus norvegicus GN=Apcs PE=2 SV=2 - [SAMP_RAT]	69.86	0.114	1	2	2	2	228	26.2	5.69	0.608
Q64057	Alpha-aminoadipic semialdehyde dehydrogenase OS=Rattus norvegicus GN=Aldh7a1 PE=1 SV=2 - [AL7A1_RAT]	186.96	0.1132	1	5	5	5	539	58.7	7.87	0.824
F1LQ70	Arachidonate 12-lipoxygenase, 12S-type OS=Rattus norvegicus GN=Alox12 PE=1 SV=1 - [LOX12_RAT]	165.13	0.1131	1	5	5	7	663	75.5	6.46	1.586
Q5RKI1	Eukaryotic initiation factor 4A-II OS=Rattus norvegicus GN=Eif4a2 PE=1 SV=1 - [IF4A2_RAT]	96.25	0.113	1	4	4	6	407	46.4	5.48	1.244
O54735	cGMP-specific 3',5'-cyclic phosphodiesterase OS=Rattus norvegicus GN=Pde5a PE=2 SV=1 - [PDE5A_RAT]	185.86	0.1128	1	9	9	11	833	94.5	6.1	1.361
P53534	Glycogen phosphorylase, brain form (Fragment) OS=Rattus norvegicus GN=Pygb PE=1 SV=3 - [PYGB_RAT]	296.87	0.1122	1	7	8	8	838	96.1	6.68	0.799
P20961	Plasminogen activator inhibitor 1 OS=Rattus norvegicus GN=Serpine1 PE=2 SV=1 - [PAI1_RAT]	127.94	0.1119	1	4	4	5	402	45	6.64	0.508
P24268	Cathepsin D OS=Rattus norvegicus GN=Ctsd PE=1 SV=1 - [CATD_RAT]	117.08	0.1081	1	3	3	5	407	44.7	7.09	0.745
P09650	Mast cell protease 1 OS=Rattus norvegicus GN=Mcpt1 PE=1 SV=3 - [MCPT1_RAT]	46.94	0.1077	1	2	2	3	260	28.6	9.5	1.279
P08494	Matrix Gla protein OS=Rattus norvegicus GN=Mgp PE=1 SV=2 - [MGP_RAT]	23.91	0.1068	1	1	1	1	103	12	9.14	0.764
P24054	SPARC-like protein 1 OS=Rattus norvegicus GN=Sparcl1 PE=2 SV=1 - [SPRL1_RAT]	161.03	0.1057	1	5	5	9	634	70.6	4.7	0.69
Q9EPH1	Alpha-1B-glycoprotein OS=Rattus norvegicus GN=A1bg PE=2 SV=2 - [A1BG_RAT]	155.41	0.1053	1	5	5	9	513	56.4	7.28	0.701
P31210	3-oxo-5-beta-steroid 4-dehydrogenase OS=Rattus norvegicus GN=Akr1d1 PE=1 SV=1 - [AK1D1_RAT]	46.89	0.1043	1	3	3	4	326	37.4	6.62	1.289
P08721	Osteopontin OS=Rattus norvegicus GN=Spp1 PE=1 SV=2 - [OSTP_RAT]	98.03	0.1041	1	2	2	4	317	34.9	4.53	0.815
Q68FT5	S-methylmethionine--homocysteine S-methyltransferase BHMT2 OS=Rattus norvegicus GN=Bhmt2 PE=2 SV=1 - [BHMT2_RAT]	72.93	0.1019	1	2	3	5	363	39.9	6.61	0.796
P05065	Fructose-bisphosphate aldolase A OS=Rattus norvegicus GN=Aldoa PE=1 SV=2 - [ALDOA_RAT]	106.92	0.1016	1	3	3	4	364	39.3	8.09	0.823
P06883	Glucagon OS=Rattus norvegicus GN=Gcg PE=1 SV=1 - [GLUC_RAT]	66.24	0.1	1	2	2	2	180	20.8	5.64	0.527
P57113	Maleylacetoacetate isomerase OS=Rattus norvegicus GN=Gstz1 PE=1 SV=2 - [MAAI_RAT]	59.76	0.0972	1	2	2	2	216	23.9	7.77	0.801
P0C643	RAS guanyl-releasing protein 2 OS=Rattus norvegicus GN=Rasgrp2 PE=1 SV=1 - [GRP2_RAT]	180.88	0.097	1	5	5	10	608	69.2	7.68	1.61
Q5I0M2	Nicotinate-nucleotide pyrophosphorylase [carboxylating] OS=Rattus norvegicus GN=Qprt PE=2 SV=1 - [NADC_RAT]	55.86	0.097	1	2	2	2	299	31.3	6.42	0.739
Q6AYG3	Protein prune homolog OS=Rattus norvegicus GN=Prune PE=2 SV=1 - [PRUNE_RAT]	63.78	0.0969	1	3	3	3	454	50	5.07	1.444
Q63772	Growth arrest-specific protein 6 OS=Rattus norvegicus GN=Gas6 PE=1 SV=1 - [GAS6_RAT]	98.3	0.0935	1	5	5	7	674	74.6	5.91	0.603
Q6IFW6	Keratin, type I cytoskeletal 10 OS=Rattus norvegicus GN=Krt10 PE=3 SV=1 - [K1C10_RAT]	147.69	0.0875	1	4	4	7	526	56.5	5.15	0.557
Q66H98	Serum deprivation-response protein OS=Rattus norvegicus GN=Sdpr PE=1 SV=3 - [SDPR_RAT]	157.58	0.0863	1	4	4	19	417	46.4	5.29	1.476
Q05511	Serine protease hepsin OS=Rattus norvegicus GN=Hpn PE=2 SV=1 - [HEPS_RAT]	79.86	0.0841	1	3	3	3	416	44.9	7.62	1.242
Q9QYJ2	Ras GTPase-activating protein 3 OS=Rattus norvegicus GN=Rasa3 PE=2 SV=2 - [RASA3_RAT]	186.34	0.0827	1	5	5	7	834	96	7.34	1.322
O88600	Heat shock 70 kDa protein 4 OS=Rattus norvegicus GN=Hspa4 PE=1 SV=1 - [HSP74_RAT]	133.06	0.0821	1	5	5	5	840	94	5.21	0.825
P83868	Prostaglandin E synthase 3 OS=Rattus norvegicus GN=Ptges3 PE=1 SV=2 - [TEBP_RAT]	34.47	0.0813	1	1	1	2	160	18.7	4.55	1.224
P12928	Pyruvate kinase PKLR OS=Rattus norvegicus GN=Pklr PE=2 SV=2 - [KPYR_RAT]	126.45	0.0801	1	2	4	7	574	62.2	6.92	0.79
Q02759	Arachidonate 15-lipoxygenase OS=Rattus norvegicus GN=Alox15 PE=1 SV=3 - [LOX15_RAT]	97.54	0.0799	1	3	3	3	663	75.3	6.58	0.636
P19999	Mannose-binding protein A OS=Rattus norvegicus GN=Mbl1 PE=1 SV=1 - [MBL1_RAT]	64.7	0.0798	1	2	2	3	238	25.3	7.62	1.309
Q07205	Eukaryotic translation initiation factor 5 OS=Rattus norvegicus GN=Eif5 PE=1 SV=1 - [IF5_RAT]	114.25	0.0793	1	3	3	5	429	48.9	5.52	1.238
P17988	Sulfotransferase 1A1 OS=Rattus norvegicus GN=Sult1a1 PE=1 SV=1 - [ST1A1_RAT]	34.84	0.079	1	2	2	2	291	33.9	6.86	1.216
P08009	Glutathione S-transferase Yb-3 OS=Rattus norvegicus GN=Gstm3 PE=1 SV=2 - [GSTM4_RAT]	26.24	0.078	2	1	1	1	218	25.7	7.33	1.508
Q5PQQ8	Integrin beta-like protein 1 OS=Rattus norvegicus GN=Itgbl1 PE=2 SV=1 - [ITGBL_RAT]	80.3	0.0769	1	3	3	3	494	53.9	5.5	0.82
Q4AEF8	Coatomer subunit gamma-1 OS=Rattus norvegicus GN=Copg1 PE=2 SV=1 - [COPG1_RAT]	148.38	0.0767	1	4	4	4	874	97.6	5.39	0.792
Q63108	Carboxylesterase 1E OS=Rattus norvegicus GN=Ces1e PE=2 SV=1 - [EST1E_RAT]	67.26	0.0749	1	1	2	3	561	61.7	5.99	0.653
Q6PEC4	S-phase kinase-associated protein 1 OS=Rattus norvegicus GN=Skp1 PE=2 SV=3 - [SKP1_RAT]	26.07	0.0736	1	1	1	1	163	18.7	4.54	0.825
P04905	Glutathione S-transferase Mu 1 OS=Rattus norvegicus GN=Gstm1 PE=1 SV=2 - [GSTM1_RAT]	42.92	0.0734	1	1	1	2	218	25.9	8.19	0.829
Q5U2Z3	Nucleosome assembly protein 1-like 4 OS=Rattus norvegicus GN=Nap1l4 PE=1 SV=1 - [NP1L4_RAT]	46.38	0.0725	1	1	2	4	386	43.9	4.68	0.593
P62853	40S ribosomal protein S25 OS=Rattus norvegicus GN=Rps25 PE=2 SV=1 - [RS25_RAT]	20.96	0.072	1	1	1	1	125	13.7	10.11	1.223
Q63448	Peroxisomal acyl-coenzyme A oxidase 3 OS=Rattus norvegicus GN=Acox3 PE=1 SV=1 - [ACOX3_RAT]	93.78	0.07	1	4	4	4	700	78.4	8.19	0.811
Q68FR9	Elongation factor 1-delta OS=Rattus norvegicus GN=Eef1d PE=1 SV=2 - [EF1D_RAT]	64.05	0.0676	1	2	2	3	281	31.3	5.06	0.754
Q6IMF3	Keratin, type II cytoskeletal 1 OS=Rattus norvegicus GN=Krt1 PE=2 SV=1 - [K2C1_RAT]	124.35	0.0672	2	3	4	9	625	64.8	7.87	0.685
P16617	Phosphoglycerate kinase 1 OS=Rattus norvegicus GN=Pgk1 PE=1 SV=2 - [PGK1_RAT]	46.39	0.0671	1	2	2	2	417	44.5	7.9	0.816
A2RUV9	Adipocyte enhancer-binding protein 1 OS=Rattus norvegicus GN=Aebp1 PE=2 SV=1 - [AEBP1_RAT]	183.67	0.0665	1	6	6	9	1128	128	5.2	0.635
O35276	Neuropilin-2 OS=Rattus norvegicus GN=Nrp2 PE=2 SV=1 - [NRP2_RAT]	115.15	0.0659	1	4	4	4	925	103.8	5.31	0.814
P51647	Retinal dehydrogenase 1 OS=Rattus norvegicus GN=Aldh1a1 PE=1 SV=3 - [AL1A1_RAT]	77.54	0.0639	1	2	3	4	501	54.4	7.83	0.758
Q80T18	Glia maturation factor gamma OS=Rattus norvegicus GN=Gmfg PE=2 SV=1 - [GMFG_RAT]	34.38	0.0634	1	1	1	2	142	16.8	5.71	1.404
P85971	6-phosphogluconolactonase OS=Rattus norvegicus GN=Pgls PE=1 SV=1 - [6PGL_RAT]	40.21	0.0623	1	1	1	1	257	27.2	5.85	1.217
Q920H8	Hephaestin OS=Rattus norvegicus GN=Heph PE=2 SV=1 - [HEPH_RAT]	169.75	0.0622	1	5	5	6	1157	129.5	6.15	0.688
P05712	Ras-related protein Rab-2A OS=Rattus norvegicus GN=Rab2a PE=1 SV=1 - [RAB2A_RAT]	61.07	0.0613	1	1	1	2	212	23.5	6.54	0.802
Q4KM73	UMP-CMP kinase OS=Rattus norvegicus GN=Cmpk1 PE=1 SV=2 - [KCY_RAT]	34.37	0.0612	1	1	1	1	196	22.2	5.83	1.303
P13444	S-adenosylmethionine synthase isoform type-1 OS=Rattus norvegicus GN=Mat1a PE=1 SV=2 - [METK1_RAT]	68.31	0.0605	1	2	2	4	397	43.7	5.95	0.766
Q5RJP0	Aldose reductase-related protein 1 OS=Rattus norvegicus GN=Akr1b7 PE=1 SV=1 - [ALD1_RAT]	54.07	0.0601	1	2	2	3	316	36.1	7.85	1.216
P97834	COP9 signalosome complex subunit 1 OS=Rattus norvegicus GN=Gps1 PE=1 SV=1 - [CSN1_RAT]	37.35	0.0594	1	1	1	1	471	53.4	6.84	0.513
Q5BJY9	Keratin, type I cytoskeletal 18 OS=Rattus norvegicus GN=Krt18 PE=1 SV=3 - [K1C18_RAT]	81.08	0.0591	4	2	2	2	423	47.7	5.26	0.616
P05696	Protein kinase C alpha type OS=Rattus norvegicus GN=Prkca PE=1 SV=3 - [KPCA_RAT]	167.44	0.058	2	4	4	6	672	76.7	7.05	1.288
O35824	DnaJ homolog subfamily A member 2 OS=Rattus norvegicus GN=Dnaja2 PE=2 SV=1 - [DNJA2_RAT]	53.37	0.0558	1	2	2	4	412	45.7	6.48	1.514
P48508	Glutamate--cysteine ligase regulatory subunit OS=Rattus norvegicus GN=Gclm PE=1 SV=1 - [GSH0_RAT]	20.11	0.0547	1	1	1	1	274	30.5	5.52	1.212
Q9Z0V6	Thioredoxin-dependent peroxide reductase, mitochondrial OS=Rattus norvegicus GN=Prdx3 PE=1 SV=2 - [PRDX3_RAT]	23.11	0.0545	1	1	1	1	257	28.3	7.55	0.632
Q9Z1S7	Osteomodulin OS=Rattus norvegicus GN=Omd PE=2 SV=1 - [OMD_RAT]	54.06	0.0544	1	2	2	2	423	49.8	5.26	1.394
Q4FZU2	Keratin, type II cytoskeletal 6A OS=Rattus norvegicus GN=Krt6a PE=1 SV=1 - [K2C6A_RAT]	111.42	0.0525	3	2	3	4	552	59.2	7.94	0.492
P84245	Histone H3.3 OS=Rattus norvegicus GN=H3f3b PE=1 SV=2 - [H33_RAT]	20.82	0.0515	2	1	1	1	136	15.3	11.27	0.773
P50609	Fibromodulin OS=Rattus norvegicus GN=Fmod PE=2 SV=1 - [FMOD_RAT]	35.9	0.0505	1	2	2	3	376	43.2	6.05	0.589
P27321	Calpastatin OS=Rattus norvegicus GN=Cast PE=1 SV=3 - [ICAL_RAT]	98.74	0.0505	1	2	2	2	713	77.3	5.2	0.805
P35815	Protein phosphatase 1B OS=Rattus norvegicus GN=Ppm1b PE=2 SV=1 - [PPM1B_RAT]	42.67	0.0462	1	1	1	1	390	42.9	5.01	0.727
Q9QXU9	ProSAAS OS=Rattus norvegicus GN=Pcsk1n PE=1 SV=1 - [PCSK1_RAT]	29.48	0.0462	1	1	1	2	260	27.4	5.85	0.456
P05369	Farnesyl pyrophosphate synthase OS=Rattus norvegicus GN=Fdps PE=2 SV=2 - [FPPS_RAT]	62.85	0.0425	1	1	1	2	353	40.8	5.43	0.576
P19627	Guanine nucleotide-binding protein G(z) subunit alpha OS=Rattus norvegicus GN=Gnaz PE=2 SV=3 - [GNAZ_RAT]	53.11	0.0423	1	1	1	2	355	40.9	7.61	1.374
O70593	Small glutamine-rich tetratricopeptide repeat-containing protein alpha OS=Rattus norvegicus GN=Sgta PE=1 SV=1 - [SGTA_RAT]	22.67	0.0414	1	1	1	1	314	34.1	5.12	0.796
O88954	MAGUK p55 subfamily member 3 OS=Rattus norvegicus GN=Mpp3 PE=1 SV=3 - [MPP3_RAT]	26.55	0.041	1	1	1	1	585	66.5	6.51	2.016
P97532	3-mercaptopyruvate sulfurtransferase OS=Rattus norvegicus GN=Mpst PE=1 SV=3 - [THTM_RAT]	42.32	0.0404	1	1	1	1	297	32.9	6.32	0.72
Q9R0T4	Cadherin-1 OS=Rattus norvegicus GN=Cdh1 PE=1 SV=1 - [CADH1_RAT]	78.98	0.0384	1	3	3	5	886	98.7	4.81	0.776
P00787	Cathepsin B OS=Rattus norvegicus GN=Ctsb PE=1 SV=2 - [CATB_RAT]	30.67	0.0383	1	1	1	2	339	37.4	5.6	0.777
Q66HR2	Microtubule-associated protein RP/EB family member 1 OS=Rattus norvegicus GN=Mapre1 PE=1 SV=3 - [MARE1_RAT]	38.68	0.0373	1	2	2	3	268	30	5.22	1.253
P00884	Fructose-bisphosphate aldolase B OS=Rattus norvegicus GN=Aldob PE=1 SV=2 - [ALDOB_RAT]	25.7	0.0357	1	1	1	1	364	39.6	8.4	0.674
Q9JJP9	Ubiquilin-1 OS=Rattus norvegicus GN=Ubqln1 PE=1 SV=1 - [UBQL1_RAT]	34.78	0.0344	1	1	1	1	582	62	4.94	0.786
P68182	cAMP-dependent protein kinase catalytic subunit beta OS=Rattus norvegicus GN=Prkacb PE=1 SV=2 - [KAPCB_RAT]	20.97	0.0342	1	1	1	1	351	40.7	8.56	1.292
Q3T1I4	Protein PRRC1 OS=Rattus norvegicus GN=Prrc1 PE=2 SV=1 - [PRRC1_RAT]	32.64	0.0339	1	1	1	1	443	46.3	5.95	0.793
Q6IG02	Keratin, type II cytoskeletal 2 epidermal OS=Rattus norvegicus GN=Krt2 PE=3 SV=1 - [K22E_RAT]	71.43	0.0336	1	2	2	3	685	69.1	7.69	0.734
Q6P7A9	Lysosomal alpha-glucosidase OS=Rattus norvegicus GN=Gaa PE=2 SV=1 - [LYAG_RAT]	49.47	0.0325	1	2	2	2	953	106.1	5.73	0.672
Q62940	E3 ubiquitin-protein ligase NEDD4 OS=Rattus norvegicus GN=Nedd4 PE=1 SV=1 - [NEDD4_RAT]	79.23	0.0304	1	2	2	2	887	102.3	5.21	1.367
P13601	Aldehyde dehydrogenase, cytosolic 1 OS=Rattus norvegicus GN=Aldh1a7 PE=1 SV=2 - [AL1A7_RAT]	30.59	0.0299	1	1	2	2	501	54.5	7.42	1.225
Q64620	Serine/threonine-protein phosphatase 6 catalytic subunit OS=Rattus norvegicus GN=Ppp6c PE=2 SV=2 - [PPP6_RAT]	35.27	0.0295	1	1	1	3	305	35.1	5.69	1.209
Q5FVC2	Rho guanine nucleotide exchange factor 2 OS=Rattus norvegicus GN=Arhgef2 PE=2 SV=1 - [ARHG2_RAT]	41.58	0.0294	1	1	1	1	985	111.8	7.12	1.371
Q7TNY6	Golgi resident protein GCP60 OS=Rattus norvegicus GN=Acbd3 PE=2 SV=3 - [GCP60_RAT]	36.31	0.0285	1	1	1	1	526	60.4	5.03	0.688
Q9QUL6	Vesicle-fusing ATPase OS=Rattus norvegicus GN=Nsf PE=1 SV=1 - [NSF_RAT]	48.17	0.0282	1	2	2	4	744	82.6	6.99	0.625
P31211	Corticosteroid-binding globulin OS=Rattus norvegicus GN=Serpina6 PE=1 SV=2 - [CBG_RAT]	26.16	0.0278	1	1	1	1	396	44.6	4.98	0.446
Q5FVF9	Biotinidase OS=Rattus norvegicus GN=Btd PE=2 SV=1 - [BTD_RAT]	39.26	0.0269	1	1	1	2	521	58	5.87	0.465
Q6P6S4	Nucleotide exchange factor SIL1 OS=Rattus norvegicus GN=Sil1 PE=2 SV=1 - [SIL1_RAT]	28.81	0.0258	1	1	1	1	465	52.3	5.14	0.625
Q5M871	Fas apoptotic inhibitory molecule 3 OS=Rattus norvegicus GN=Faim3 PE=1 SV=1 - [FAIM3_RAT]	31.71	0.0258	1	1	1	1	426	48	9.69	0.795
Q02253	Methylmalonate-semialdehyde dehydrogenase [acylating], mitochondrial OS=Rattus norvegicus GN=Aldh6a1 PE=1 SV=1 - [MMSA_RAT]	35.16	0.0243	1	1	1	1	535	57.8	8.22	0.476
O08651	D-3-phosphoglycerate dehydrogenase OS=Rattus norvegicus GN=Phgdh PE=1 SV=3 - [SERA_RAT]	30.08	0.0206	1	1	1	1	533	56.5	6.71	1.233
Q63028	Alpha-adducin OS=Rattus norvegicus GN=Add1 PE=2 SV=2 - [ADDA_RAT]	34.79	0.0204	1	1	1	1	735	80.3	6.15	1.316
Q32PX7	Far upstream element-binding protein 1 OS=Rattus norvegicus GN=Fubp1 PE=1 SV=1 - [FUBP1_RAT]	29.99	0.0203	1	1	1	1	639	67.2	7.61	0.802
Q62598	Dentin sialophosphoprotein OS=Rattus norvegicus GN=Dspp PE=1 SV=2 - [DSPP_RAT]	26.86	0.0189	1	1	1	1	687	70.1	4.12	0.79
P04176	Phenylalanine-4-hydroxylase OS=Rattus norvegicus GN=Pah PE=1 SV=3 - [PH4H_RAT]	21.75	0.0177	1	1	1	1	453	51.8	6.1	0.663
Q4QQT5	Probable isocitrate dehydrogenase [NAD] gamma 2, mitochondrial OS=Rattus norvegicus PE=2 SV=1 - [IDHG2_RAT]	24.15	0.0177	1	1	1	1	395	43.5	8.29	1.202
D3ZTE0	Coagulation factor XII OS=Rattus norvegicus GN=F12 PE=2 SV=1 - [FA12_RAT]	20.19	0.0168	1	1	1	1	595	65.8	7.46	0.641
Q6P6S0	Synaptosomal-associated protein 47 OS=Rattus norvegicus GN=Snap47 PE=2 SV=1 - [SNP47_RAT]	27.51	0.0167	1	1	1	1	419	47	6.96	0.685
P41413	Proprotein convertase subtilisin/kexin type 5 OS=Rattus norvegicus GN=Pcsk5 PE=2 SV=3 - [PCSK5_RAT]	58.4	0.0166	1	2	2	2	1809	201.2	6.27	0.81
Q9R189	Protein unc-13 homolog D OS=Rattus norvegicus GN=Unc13d PE=2 SV=1 - [UN13D_RAT]	28.27	0.0156	1	1	1	1	1088	123.4	6.65	1.369
P58751	Reelin OS=Rattus norvegicus GN=Reln PE=2 SV=1 - [RELN_RAT]	81.1	0.0156	1	4	4	5	3462	387.3	5.8	0.751
P55926	Acid-sensing ion channel 1 OS=Rattus norvegicus GN=Asic1 PE=1 SV=1 - [ASIC1_RAT]	21.05	0.0152	1	1	1	1	526	59.6	5.58	0.75
Q3KR56	GRAM domain-containing protein 1A OS=Rattus norvegicus GN=Gramd1a PE=2 SV=2 - [GRM1A_RAT]	24.14	0.0152	1	1	1	1	723	80.6	6.86	0.807
F1LM93	Tyrosine-protein kinase Yes OS=Rattus norvegicus GN=Yes1 PE=1 SV=1 - [YES_RAT]	26.31	0.0148	1	1	1	2	541	60.6	6.64	0.753
P05539	Collagen alpha-1(II) chain OS=Rattus norvegicus GN=Col2a1 PE=1 SV=2 - [CO2A1_RAT]	20.81	0.0148	1	1	1	5	1419	134.5	8.25	0.669
Q75Q39	Mitochondrial import receptor subunit TOM70 OS=Rattus norvegicus GN=Tomm70a PE=1 SV=1 - [TOM70_RAT]	22.28	0.0131	1	1	1	2	610	67.4	7.5	1.342
P07727	Glycine receptor subunit alpha-1 OS=Rattus norvegicus GN=Glra1 PE=1 SV=4 - [GLRA1_RAT]	28	0.0131	1	1	1	1	457	52.6	8.9	3.309
E9PT87	Myosin light chain kinase 3 OS=Rattus norvegicus GN=Mylk3 PE=1 SV=1 - [MYLK3_RAT]	17.35	0.0102	1	1	1	1	786	85.5	5.5	2.003
Q9JM01	Cyclin-dependent kinase-like 3 OS=Rattus norvegicus GN=Cdkl3 PE=2 SV=2 - [CDKL3_RAT]	31.55	0.0101	2	1	1	1	593	67.5	9.31	1.207
P54319	Phospholipase A-2-activating protein OS=Rattus norvegicus GN=Plaa PE=2 SV=3 - [PLAP_RAT]	38.62	0.0101	1	1	1	3	795	87	6.09	0.602
Q8K3X0	Protein CASC3 OS=Rattus norvegicus GN=Casc3 PE=1 SV=1 - [CASC3_RAT]	38.96	0.0086	1	1	1	4	699	75.9	6.44	0.526
Q924S5	Lon protease homolog, mitochondrial OS=Rattus norvegicus GN=Lonp1 PE=2 SV=1 - [LONM_RAT]	24.04	0.0084	1	1	1	3	950	105.7	6.6	0.79
Q62868	Rho-associated protein kinase 2 OS=Rattus norvegicus GN=Rock2 PE=1 SV=2 - [ROCK2_RAT]	10.79	0.0079	1	1	1	1	1388	160.3	5.92	2.005
P20909	Collagen alpha-1(XI) chain OS=Rattus norvegicus GN=Col11a1 PE=1 SV=2 - [COBA1_RAT]	58.95	0.0067	2	1	1	3	1804	180.9	5.21	0.831
O88269	Multidrug resistance-associated protein 6 OS=Rattus norvegicus GN=Abcc6 PE=2 SV=1 - [MRP6_RAT]	25.06	0.0053	1	1	1	1	1502	164.9	7.08	1.28
P70705	Copper-transporting ATPase 1 OS=Rattus norvegicus GN=Atp7a PE=1 SV=1 - [ATP7A_RAT]	21.15	0.004	1	1	1	2	1492	162	6.62	1.622
Q9R095	Sperm flagellar protein 2 OS=Rattus norvegicus GN=Spef2 PE=2 SV=2 - [SPEF2_RAT]	11.75	0.0039	1	1	1	1	1801	208	5.9	5.202
P97526	Neurofibromin OS=Rattus norvegicus GN=Nf1 PE=1 SV=1 - [NF1_RAT]	13	0.0021	1	1	1	1	2820	316.9	7.3	1.214
		Table S4
Accession	Description	Score	Coverage	# Proteins	# Unique Peptides	# Peptides	# PSMs	# AAs	MW [kDa]	calc. pI	DG/YG	D/YG
P01836	Ig kappa chain C region, A allele OS=Rattus norvegicus PE=1 SV=1 - [KACA_RAT]	408.51	0.8396	1	3	7	339	106	11.7	5.16	1.221	1.277
P09006	Serine protease inhibitor A3N OS=Rattus norvegicus GN=Serpina3n PE=1 SV=3 - [SPA3N_RAT]	1325.63	0.7105	1	25	26	432	418	46.6	5.47	1.447	1.621
P68511	14-3-3 protein eta OS=Rattus norvegicus GN=Ywhah PE=1 SV=2 - [1433F_RAT]	462.52	0.5854	1	8	12	35	246	28.2	4.89	1.292	1.337
P12346	Serotransferrin OS=Rattus norvegicus GN=Tf PE=1 SV=3 - [TRFE_RAT]	1483.94	0.5645	1	39	39	215	698	76.3	7.28	0.417	0.432
Q62930	Complement component C9 OS=Rattus norvegicus GN=C9 PE=2 SV=1 - [CO9_RAT]	1275.13	0.5018	1	32	32	344	554	62.2	5.69	1.305	1.458
P17475	Alpha-1-antiproteinase OS=Rattus norvegicus GN=Serpina1 PE=1 SV=2 - [A1AT_RAT]	743.24	0.5012	1	20	20	177	411	46.1	6.07	0.597	0.524
P08934	Kininogen-1 OS=Rattus norvegicus GN=Kng1 PE=2 SV=1 - [KNG1_RAT]	978.14	0.4538	1	20	24	179	639	70.9	6.8	1.26	1.371
P11517	Hemoglobin subunit beta-2 OS=Rattus norvegicus PE=1 SV=2 - [HBB2_RAT]	188.26	0.4014	1	2	5	13	147	16	8.79	0.48	0.438
P04692	Tropomyosin alpha-1 chain OS=Rattus norvegicus GN=Tpm1 PE=1 SV=3 - [TPM1_RAT]	478.9	0.3803	1	4	15	54	284	32.7	4.74	1.399	1.713
Q6L711	Hyaluronan-binding protein 2 OS=Rattus norvegicus GN=Habp2 PE=2 SV=1 - [HABP2_RAT]	529.25	0.3584	1	18	18	53	558	62.1	6.27	1.229	1.432
P12369	cAMP-dependent protein kinase type II-beta regulatory subunit OS=Rattus norvegicus GN=Prkar2b PE=1 SV=3 - [KAP3_RAT]	365.11	0.3269	2	9	9	14	416	46.1	4.98	1.229	1.274
Q7M0E3	Destrin OS=Rattus norvegicus GN=Dstn PE=1 SV=3 - [DEST_RAT]	189.73	0.297	1	3	4	20	165	18.5	8.03	1.21	1.546
Q9EQV9	Carboxypeptidase B2 OS=Rattus norvegicus GN=Cpb2 PE=2 SV=1 - [CBPB2_RAT]	417.2	0.2962	1	11	11	43	422	48.8	8.41	1.292	1.371
P38659	Protein disulfide-isomerase A4 OS=Rattus norvegicus GN=Pdia4 PE=1 SV=2 - [PDIA4_RAT]	509.92	0.2846	1	17	17	34	643	72.7	5.12	0.774	0.74
P36972	Adenine phosphoribosyltransferase OS=Rattus norvegicus GN=Aprt PE=1 SV=1 - [APT_RAT]	75.64	0.2833	1	3	3	5	180	19.5	6.57	1.331	1.272
P02764	Alpha-1-acid glycoprotein OS=Rattus norvegicus GN=Orm1 PE=2 SV=1 - [A1AG_RAT]	228.12	0.2829	1	7	7	13	205	23.6	5.91	0.394	0.323
P10959	Carboxylesterase 1C OS=Rattus norvegicus GN=Ces1c PE=1 SV=3 - [EST1C_RAT]	398.85	0.2769	1	11	12	25	549	60.1	5.73	0.703	0.675
P53813	Vitamin K-dependent protein S OS=Rattus norvegicus GN=Pros1 PE=2 SV=1 - [PROS_RAT]	552.42	0.2504	1	18	18	106	675	74.6	5.48	1.271	1.433
Q9QXQ0	Alpha-actinin-4 OS=Rattus norvegicus GN=Actn4 PE=1 SV=2 - [ACTN4_RAT]	774.85	0.2426	1	7	21	71	911	104.8	5.44	1.294	1.223
Q99P74	Ras-related protein Rab-27B OS=Rattus norvegicus GN=Rab27b PE=2 SV=3 - [RB27B_RAT]	142.36	0.2385	1	5	5	9	218	24.6	5.54	1.448	1.402
P01681	Ig kappa chain V region S211 OS=Rattus norvegicus PE=1 SV=1 - [KVX01_RAT]	55.95	0.2202	1	1	1	5	109	11.9	7.93	0.771	0.719
P10536	Ras-related protein Rab-1B OS=Rattus norvegicus GN=Rab1b PE=1 SV=1 - [RAB1B_RAT]	93.58	0.204	15	1	3	9	201	22.1	5.73	1.271	1.465
Q91ZS3	45 kDa calcium-binding protein OS=Rattus norvegicus GN=Sdf4 PE=1 SV=1 - [CAB45_RAT]	184.49	0.2022	1	6	6	9	361	42	4.98	0.769	0.728
P16391	RT1 class I histocompatibility antigen, AA alpha chain OS=Rattus norvegicus PE=1 SV=2 - [HA12_RAT]	232.57	0.1968	1	5	7	14	371	41.8	5.44	0.82	0.756
P26644	Beta-2-glycoprotein 1 OS=Rattus norvegicus GN=Apoh PE=2 SV=2 - [APOH_RAT]	171.17	0.1852	1	6	6	11	297	33.2	8.22	0.476	0.599
P20759	Ig gamma-1 chain C region OS=Rattus norvegicus PE=1 SV=1 - [IGHG1_RAT]	211.97	0.181	1	2	5	59	326	35.9	6.89	0.725	0.741
P07871	3-ketoacyl-CoA thiolase B, peroxisomal OS=Rattus norvegicus GN=Acaa1b PE=2 SV=2 - [THIKB_RAT]	135.5	0.1722	2	4	4	4	424	43.8	8.22	0.798	0.71
Q9WUW3	Complement factor I OS=Rattus norvegicus GN=Cfi PE=2 SV=1 - [CFAI_RAT]	230.67	0.1573	2	7	8	11	604	67.3	7.42	0.514	0.603
Q3T1J1	Eukaryotic translation initiation factor 5A-1 OS=Rattus norvegicus GN=Eif5a PE=1 SV=3 - [IF5A1_RAT]	81.82	0.1558	1	2	2	7	154	16.8	5.24	1.267	1.38
B0BNI5	Olfactomedin-like protein 3 OS=Rattus norvegicus GN=Olfml3 PE=2 SV=2 - [OLFL3_RAT]	152.11	0.1453	1	6	6	9	406	45.9	6.57	0.79	0.738
Q9R1T1	Barrier-to-autointegration factor OS=Rattus norvegicus GN=Banf1 PE=1 SV=1 - [BAF_RAT]	43.39	0.1348	1	1	1	1	89	10	6.09	1.251	1.308
Q9Z2G8	Nucleosome assembly protein 1-like 1 OS=Rattus norvegicus GN=Nap1l1 PE=2 SV=1 - [NP1L1_RAT]	108.99	0.1282	1	3	4	7	390	45.3	4.5	1.306	1.552
O08628	Procollagen C-endopeptidase enhancer 1 OS=Rattus norvegicus GN=Pcolce PE=1 SV=1 - [PCOC1_RAT]	108.11	0.1197	1	4	4	8	468	50.2	8.06	0.71	0.63
Q9Z244	GMP reductase 1 OS=Rattus norvegicus GN=Gmpr PE=2 SV=1 - [GMPR1_RAT]	88.44	0.1188	1	3	3	6	345	37.5	6.98	1.646	1.757
B0LT89	Serine/threonine-protein kinase 24 OS=Rattus norvegicus GN=Stk24 PE=2 SV=1 - [STK24_RAT]	155.75	0.116	1	5	5	12	431	48	5.43	1.637	1.843
Q6P4Z9	COP9 signalosome complex subunit 8 OS=Rattus norvegicus GN=Cops8 PE=2 SV=1 - [CSN8_RAT]	98.27	0.1148	1	2	2	4	209	23.2	5.2	0.753	0.833
O54735	cGMP-specific 3',5'-cyclic phosphodiesterase OS=Rattus norvegicus GN=Pde5a PE=2 SV=1 - [PDE5A_RAT]	185.86	0.1128	1	9	9	11	833	94.5	6.1	1.361	1.426
P08494	Matrix Gla protein OS=Rattus norvegicus GN=Mgp PE=1 SV=2 - [MGP_RAT]	23.91	0.1068	1	1	1	1	103	12	9.14	0.764	0.72
Q68FT5	S-methylmethionine--homocysteine S-methyltransferase BHMT2 OS=Rattus norvegicus GN=Bhmt2 PE=2 SV=1 - [BHMT2_RAT]	72.93	0.1019	1	2	3	5	363	39.9	6.61	0.796	0.72
P05065	Fructose-bisphosphate aldolase A OS=Rattus norvegicus GN=Aldoa PE=1 SV=2 - [ALDOA_RAT]	106.92	0.1016	1	3	3	4	364	39.3	8.09	0.823	0.804
Q5I0M2	Nicotinate-nucleotide pyrophosphorylase [carboxylating] OS=Rattus norvegicus GN=Qprt PE=2 SV=1 - [NADC_RAT]	55.86	0.097	1	2	2	2	299	31.3	6.42	0.739	0.662
Q6AYG3	Protein prune homolog OS=Rattus norvegicus GN=Prune PE=2 SV=1 - [PRUNE_RAT]	63.78	0.0969	1	3	3	3	454	50	5.07	1.444	1.779
Q6IFW6	Keratin, type I cytoskeletal 10 OS=Rattus norvegicus GN=Krt10 PE=3 SV=1 - [K1C10_RAT]	147.69	0.0875	1	4	4	7	526	56.5	5.15	0.557	0.686
O88600	Heat shock 70 kDa protein 4 OS=Rattus norvegicus GN=Hspa4 PE=1 SV=1 - [HSP74_RAT]	133.06	0.0821	1	5	5	5	840	94	5.21	0.825	0.817
Q07205	Eukaryotic translation initiation factor 5 OS=Rattus norvegicus GN=Eif5 PE=1 SV=1 - [IF5_RAT]	114.25	0.0793	1	3	3	5	429	48.9	5.52	1.238	1.25
Q63108	Carboxylesterase 1E OS=Rattus norvegicus GN=Ces1e PE=2 SV=1 - [EST1E_RAT]	67.26	0.0749	1	1	2	3	561	61.7	5.99	0.653	0.659
Q5U2Z3	Nucleosome assembly protein 1-like 4 OS=Rattus norvegicus GN=Nap1l4 PE=1 SV=1 - [NP1L4_RAT]	46.38	0.0725	1	1	2	4	386	43.9	4.68	0.593	0.68
Q63448	Peroxisomal acyl-coenzyme A oxidase 3 OS=Rattus norvegicus GN=Acox3 PE=1 SV=1 - [ACOX3_RAT]	93.78	0.07	1	4	4	4	700	78.4	8.19	0.811	0.719
Q6IMF3	Keratin, type II cytoskeletal 1 OS=Rattus norvegicus GN=Krt1 PE=2 SV=1 - [K2C1_RAT]	124.35	0.0672	2	3	4	9	625	64.8	7.87	0.685	0.781
Q920H8	Hephaestin OS=Rattus norvegicus GN=Heph PE=2 SV=1 - [HEPH_RAT]	169.75	0.0622	1	5	5	6	1157	129.5	6.15	0.688	0.825
P05712	Ras-related protein Rab-2A OS=Rattus norvegicus GN=Rab2a PE=1 SV=1 - [RAB2A_RAT]	61.07	0.0613	1	1	1	2	212	23.5	6.54	0.802	0.748
O35824	DnaJ homolog subfamily A member 2 OS=Rattus norvegicus GN=Dnaja2 PE=2 SV=1 - [DNJA2_RAT]	53.37	0.0558	1	2	2	4	412	45.7	6.48	1.514	1.262
Q4FZU2	Keratin, type II cytoskeletal 6A OS=Rattus norvegicus GN=Krt6a PE=1 SV=1 - [K2C6A_RAT]	111.42	0.0525	3	2	3	4	552	59.2	7.94	0.492	0.63
P50609	Fibromodulin OS=Rattus norvegicus GN=Fmod PE=2 SV=1 - [FMOD_RAT]	35.9	0.0505	1	2	2	3	376	43.2	6.05	0.589	0.65
P97532	3-mercaptopyruvate sulfurtransferase OS=Rattus norvegicus GN=Mpst PE=1 SV=3 - [THTM_RAT]	42.32	0.0404	1	1	1	1	297	32.9	6.32	0.72	0.71
Q9R0T4	Cadherin-1 OS=Rattus norvegicus GN=Cdh1 PE=1 SV=1 - [CADH1_RAT]	78.98	0.0384	1	3	3	5	886	98.7	4.81	0.776	0.779
P00787	Cathepsin B OS=Rattus norvegicus GN=Ctsb PE=1 SV=2 - [CATB_RAT]	30.67	0.0383	1	1	1	2	339	37.4	5.6	0.777	0.679
P68182	cAMP-dependent protein kinase catalytic subunit beta OS=Rattus norvegicus GN=Prkacb PE=1 SV=2 - [KAPCB_RAT]	20.97	0.0342	1	1	1	1	351	40.7	8.56	1.292	1.391
Q3T1I4	Protein PRRC1 OS=Rattus norvegicus GN=Prrc1 PE=2 SV=1 - [PRRC1_RAT]	32.64	0.0339	1	1	1	1	443	46.3	5.95	0.793	0.79
Q6IG02	Keratin, type II cytoskeletal 2 epidermal OS=Rattus norvegicus GN=Krt2 PE=3 SV=1 - [K22E_RAT]	71.43	0.0336	1	2	2	3	685	69.1	7.69	0.734	0.798
Q62940	E3 ubiquitin-protein ligase NEDD4 OS=Rattus norvegicus GN=Nedd4 PE=1 SV=1 - [NEDD4_RAT]	79.23	0.0304	1	2	2	2	887	102.3	5.21	1.367	1.574
Q32PX7	Far upstream element-binding protein 1 OS=Rattus norvegicus GN=Fubp1 PE=1 SV=1 - [FUBP1_RAT]	29.99	0.0203	1	1	1	1	639	67.2	7.61	0.802	0.77
P55926	Acid-sensing ion channel 1 OS=Rattus norvegicus GN=Asic1 PE=1 SV=1 - [ASIC1_RAT]	21.05	0.0152	1	1	1	1	526	59.6	5.58	0.75	0.714
P05539	Collagen alpha-1(II) chain OS=Rattus norvegicus GN=Col2a1 PE=1 SV=2 - [CO2A1_RAT]	20.81	0.0148	1	1	1	5	1419	134.5	8.25	0.669	0.749
E9PT87	Myosin light chain kinase 3 OS=Rattus norvegicus GN=Mylk3 PE=1 SV=1 - [MYLK3_RAT]	17.35	0.0102	1	1	1	1	786	85.5	5.5	2.003	2.363
Q924S5	Lon protease homolog, mitochondrial OS=Rattus norvegicus GN=Lonp1 PE=2 SV=1 - [LONM_RAT]	24.04	0.0084	1	1	1	3	950	105.7	6.6	0.79	0.805
P20909	Collagen alpha-1(XI) chain OS=Rattus norvegicus GN=Col11a1 PE=1 SV=2 - [COBA1_RAT]	58.95	0.0067	2	1	1	3	1804	180.9	5.21	0.831	0.824
Q9R095	Sperm flagellar protein 2 OS=Rattus norvegicus GN=Spef2 PE=2 SV=2 - [SPEF2_RAT]	11.75	0.0039	1	1	1	1	1801	208	5.9	5.202	5.755
		Table S5
Accession	Description	Score	Coverage	# Proteins	# Unique Peptides	# Peptides	# PSMs	# AAs	MW [kDa]	calc. pI	DG/YG	D/YG	YG/CH	YG/CL	YG/CM
P01836	Ig kappa chain C region, A allele OS=Rattus norvegicus PE=1 SV=1 - [KACA_RAT]	408.51	0.8396	1	3	7	339	106	11.7	5.16	1.221	1.277	0.355	0.51	0.541
P09006	Serine protease inhibitor A3N OS=Rattus norvegicus GN=Serpina3n PE=1 SV=3 - [SPA3N_RAT]	1325.63	0.7105	1	25	26	432	418	46.6	5.47	1.447	1.621	1.513	0	0.748
P53813	Vitamin K-dependent protein S OS=Rattus norvegicus GN=Pros1 PE=2 SV=1 - [PROS_RAT]	552.42	0.2504	1	18	18	106	675	74.6	5.48	1.271	1.433	0.83	0.731	0.594
P02764	Alpha-1-acid glycoprotein OS=Rattus norvegicus GN=Orm1 PE=2 SV=1 - [A1AG_RAT]	228.12	0.2829	1	7	7	13	205	23.6	5.91	0.394	0.323	1.998	0	1.854
P36972	Adenine phosphoribosyltransferase OS=Rattus norvegicus GN=Aprt PE=1 SV=1 - [APT_RAT]	75.64	0.2833	1	3	3	5	180	19.5	6.57	1.331	1.272	0.772	0	0.701
P38659	Protein disulfide-isomerase A4 OS=Rattus norvegicus GN=Pdia4 PE=1 SV=2 - [PDIA4_RAT]	509.92	0.2846	1	17	17	34	643	72.7	5.12	0.774	0.74	1.494	1.382	1.451
Q6L711	Hyaluronan-binding protein 2 OS=Rattus norvegicus GN=Habp2 PE=2 SV=1 - [HABP2_RAT]	529.25	0.3584	1	18	18	53	558	62.1	6.27	1.229	1.432	0.704	0.66	0.537
P04692	Tropomyosin alpha-1 chain OS=Rattus norvegicus GN=Tpm1 PE=1 SV=3 - [TPM1_RAT]	478.9	0.3803	1	4	15	54	284	32.7	4.74	1.399	1.713	0.71	0.78	0.804
P11517	Hemoglobin subunit beta-2 OS=Rattus norvegicus PE=1 SV=2 - [HBB2_RAT]	188.26	0.4014	1	2	5	13	147	16	8.79	0.48	0.438	1.56	2.278	1.824
P08934	Kininogen-1 OS=Rattus norvegicus GN=Kng1 PE=2 SV=1 - [KNG1_RAT]	978.14	0.4538	1	20	24	179	639	70.9	6.8	1.26	1.371	0.779	0.739	0.728
P12346	Serotransferrin OS=Rattus norvegicus GN=Tf PE=1 SV=3 - [TRFE_RAT]	1483.94	0.5645	1	39	39	215	698	76.3	7.28	0.417	0.432	1.447	0.811	1.99
Q99P74	Ras-related protein Rab-27B OS=Rattus norvegicus GN=Rab27b PE=2 SV=3 - [RB27B_RAT]	142.36	0.2385	1	5	5	9	218	24.6	5.54	1.448	1.402	0	0.714	0.73
Q91ZS3	45 kDa calcium-binding protein OS=Rattus norvegicus GN=Sdf4 PE=1 SV=1 - [CAB45_RAT]	184.49	0.2022	1	6	6	9	361	42	4.98	0.769	0.728	0	1.24	1.216
P26644	Beta-2-glycoprotein 1 OS=Rattus norvegicus GN=Apoh PE=2 SV=2 - [APOH_RAT]	171.17	0.1852	1	6	6	11	297	33.2	8.22	0.476	0.599	1.536	0	1.87
P20759	Ig gamma-1 chain C region OS=Rattus norvegicus PE=1 SV=1 - [IGHG1_RAT]	211.97	0.181	1	2	5	59	326	35.9	6.89	0.725	0.741	0	0.774	1.497
Q9WUW3	Complement factor I OS=Rattus norvegicus GN=Cfi PE=2 SV=1 - [CFAI_RAT]	230.67	0.1573	2	7	8	11	604	67.3	7.42	0.514	0.603	1.534	0	1.404
O08628	Procollagen C-endopeptidase enhancer 1 OS=Rattus norvegicus GN=Pcolce PE=1 SV=1 - [PCOC1_RAT]	108.11	0.1197	1	4	4	8	468	50.2	8.06	0.71	0.63	0	1.436	1.289
Q6P4Z9	COP9 signalosome complex subunit 8 OS=Rattus norvegicus GN=Cops8 PE=2 SV=1 - [CSN8_RAT]	98.27	0.1148	1	2	2	4	209	23.2	5.2	0.753	0.833	0	1.311	1.34
P08494	Matrix Gla protein OS=Rattus norvegicus GN=Mgp PE=1 SV=2 - [MGP_RAT]	23.91	0.1068	1	1	1	1	103	12	9.14	0.764	0.72	0.665	0	0.616
Q5I0M2	Nicotinate-nucleotide pyrophosphorylase [carboxylating] OS=Rattus norvegicus GN=Qprt PE=2 SV=1 - [NADC_RAT]	55.86	0.097	1	2	2	2	299	31.3	6.42	0.739	0.662	1.492	0	1.267
Q63108	Carboxylesterase 1E OS=Rattus norvegicus GN=Ces1e PE=2 SV=1 - [EST1E_RAT]	67.26	0.0749	1	1	2	3	561	61.7	5.99	0.653	0.659	1.246	0	1.335
Q5U2Z3	Nucleosome assembly protein 1-like 4 OS=Rattus norvegicus GN=Nap1l4 PE=1 SV=1 - [NP1L4_RAT]	46.38	0.0725	1	1	2	4	386	43.9	4.68	0.593	0.68	0	1.747	1.263
P05712	Ras-related protein Rab-2A OS=Rattus norvegicus GN=Rab2a PE=1 SV=1 - [RAB2A_RAT]	61.07	0.0613	1	1	1	2	212	23.5	6.54	0.802	0.748	1.235	1.366	1.414
Q4FZU2	Keratin, type II cytoskeletal 6A OS=Rattus norvegicus GN=Krt6a PE=1 SV=1 - [K2C6A_RAT]	111.42	0.0525	3	2	3	4	552	59.2	7.94	0.492	0.63	0.793	0	1.352
P97532	3-mercaptopyruvate sulfurtransferase OS=Rattus norvegicus GN=Mpst PE=1 SV=3 - [THTM_RAT]	42.32	0.0404	1	1	1	1	297	32.9	6.32	0.72	0.71	1.213	1.333	2.103
P00787	Cathepsin B OS=Rattus norvegicus GN=Ctsb PE=1 SV=2 - [CATB_RAT]	30.67	0.0383	1	1	1	2	339	37.4	5.6	0.777	0.679	1.262	1.248	1.334
Q3T1I4	Protein PRRC1 OS=Rattus norvegicus GN=Prrc1 PE=2 SV=1 - [PRRC1_RAT]	32.64	0.0339	1	1	1	1	443	46.3	5.95	0.793	0.79	1.293	1.457	0
P05539	Collagen alpha-1(II) chain OS=Rattus norvegicus GN=Col2a1 PE=1 SV=2 - [CO2A1_RAT]	20.81	0.0148	1	1	1	5	1419	134.5	8.25	0.669	0.749	1.28	0	0.322
Q9R095	Sperm flagellar protein 2 OS=Rattus norvegicus GN=Spef2 PE=2 SV=2 - [SPEF2_RAT]	11.75	0.0039	1	1	1	1	1801	208	5.9	5.202	5.755	0	0.177	0.107
